# Supplementary material for: Comparative Analysis of the Progesterone Receptor Interactome in the Human Ovarian Granulosa Cell Line KGN and Other Female Reproductive Cells
Source: Proteomics. 2025 May 13;25(13):e202400374. doi: 10.1002/pmic.202400374 (PMC12246768; doi:10.1002/pmic.202400374)
Supplement: Supplementary file 2 — Supporting Information [file PMIC-25-e202400374-s003.xlsx]

## Sheet: GOenrichment_all_01
Term	PGR-A	PGR-A+R5020	PGR-B	PGR-B+R5020
snRNA binding	0	0	0	3.05		Values represent -log10 transformed Benjamini–Hochberg FDR as determined using DAVID.
molecular adaptor activity	4.67	6.5	3.15	5.09		https://david.ncifcrf.gov/
enzyme binding	4.25	8.94	8.73	5.1		Terms were included if at least one sample set contained a value for Benjamini–Hochberg FDR ≤ 0.01
nuclear receptor binding	0	2.13	0	3.28
transcription coregulator activity	0	2.54	0	5.37
DNA-binding transcription factor binding	4.41	6.86	1.31	5.37
RNA binding	5.02	3.14	5.38	3.48
RNA polymerase II-specific DNA-binding transcription factor binding	4.25	5.11	0	4.49
organic cyclic compound binding	3.49	3.22	2.06	4.49
nucleic acid binding	2	3.02	1.84	4.54
transcription factor binding	5.33	7.36	1.85	6.66
protein-macromolecule adaptor activity	4.12	6.19	3.02	4.91
heat shock protein binding	10.7	3.36	10.1	0
ATP-dependent protein folding chaperone	4.25	0	3.28	0
Hsp90 protein binding	4.09	0	5.38	0
protein-folding chaperone binding	5.89	1.56	3.48	0
unfolded protein binding	11.9	2.37	9.51	0
nucleocytoplasmic carrier activity	0	3.02	0	0
ATP hydrolysis activity	2	0	0	0
SNAP receptor activity	0	2.54	0	0
tau protein binding	3.28	0	1.59	0
protein folding chaperone	4.74	0	2.12	0
protein domain specific binding	0	1.43	2.26	0
phosphoprotein binding	0	0	2.34	0
protein phosphorylated amino acid binding	0	0	2.4	0
small GTPase binding	0	2.18	2.4	0
GTPase binding	0	1.73	2.5	0
disordered domain specific binding	0	0	2.53	0
NF-kappaB binding	0	0	2.54	0
ligand-activated transcription factor activity	0	0	0	2.08
nuclear receptor activity	0	0	0	2.08
basal RNA polymerase II transcription machinery binding	1.66	0	1.85	2.08
basal transcription machinery binding	1.66	0	1.85	2.08
transcription corepressor activity	1.91	0	0	2.26
transcription coregulator binding	1.97	0	0	2.3
RNA polymerase core enzyme binding	0	0	1.57	2.67
transcription regulator activity	0	0	0	2.68
RNA polymerase binding	0	0	1.85	2.95
RNA polymerase II complex binding	0	0	1.81	2.95
transcription coactivator activity	1.91	0	0	5.19
