# Supplementary material for: Comparative Analysis of the Progesterone Receptor Interactome in the Human Ovarian Granulosa Cell Line KGN and Other Female Reproductive Cells
Source: Proteomics. 2025 May 13;25(13):e202400374. doi: 10.1002/pmic.202400374 (PMC12246768; doi:10.1002/pmic.202400374)
Supplement: Supplementary file 3 — Supporting Information [file PMIC-25-e202400374-s002.xlsx]

## Sheet: Sheet1
UniProt ID	Genes	Protein Names	Keywords	Gene Ontology (Biological Process)	Gene Ontology (Cellular Component)	Gene Ontology (Molecular Function)	PGR-A vs GFP (logFC)	PGR-A vs GFP (adjusted P Value)	PGR-A vs GFP (Significance)	PGR-A+R5020 vs GFP (logFC)	PGR-A+R5020 vs GFP (adjusted P value)	PGR-A+R5020 vs GFP (Significance)	PGR-B vs GFP (logFC)	PGR-B vs GFP (adjusted P value)	PGR-B vs GFP (Significance)	PGR-B+R5020 vs GFP (logFC)	PGR-B+R5020 vs GFP (adjusted P value)	PGR-B+R5020 vs GFP (Significance)	PGR-A+R5020 vs PGR-A (logFC)	PGR-A+R5020 vs PGR-A (adjusted P value)	PGR-A+R5020 vs PGR-A (Significance)	PGR-B+R5020 vs PGR-B (logFC)	PGR-B+R5020 vs PGR-B (adjusted P value)	PGR-B+R5020 vs PGR-B (Significance)	PGR-A+R5020 vs PGR-B+R5020 (logFC)	PGR-A+R5020 vs PGR-B+R5020 (adjusted P value)	PGR-A+R5020 vs PGR-B+R5020 (Significance)
Q9Y2Z0	SUGT1	Protein SGT1 homolog (Protein 40-6-3) (Sgt1) (Suppressor of G2 allele of SKP1 homolog)	3D-structure;Acetylation;Alternative splicing;Cytoplasm;Direct protein sequencing;Isopeptide bond;Nucleus;Phosphoprotein;Reference proteome;Repeat;TPR repeat;Ubl conjugation;Ubl conjugation pathway	mitotic cell cycle [GO:0000278]; protein stabilization [GO:0050821]; regulation of protein stability [GO:0031647]	cytosol [GO:0005829]; kinetochore [GO:0000776]; nucleus [GO:0005634]; protein-containing complex [GO:0032991]; ubiquitin ligase complex [GO:0000151]	chaperone binding [GO:0051087]	1.16132	0.00316	Up	0.183136	0.662	NotSig	0.953669	0.016	NotSig	0.261214	0.571	NotSig	-0.978182	0.0558	NotSig	-0.692454	0.115	NotSig	-0.0780784	0.905	NotSig
Q8TDZ2	MICAL1	[F-actin]-monooxygenase MICAL1 (EC 1.14.13.225) (EC 1.6.3.1) (Molecule interacting with CasL protein 1) (MICAL-1) (NEDD9-interacting protein with calponin homology and LIM domains)	3D-structure;Actin-binding;Alternative splicing;Coiled coil;Cytoplasm;Cytoskeleton;FAD;Flavoprotein;LIM domain;Metal-binding;Monooxygenase;NADP;Oxidoreductase;Phosphoprotein;Reference proteome;Zinc	actin filament bundle assembly [GO:0051017]; actin filament depolymerization [GO:0030042]; cytoskeleton organization [GO:0007010]; negative regulation of cysteine-type endopeptidase activity involved in apoptotic process [GO:0043154]; negative regulation of protein phosphorylation [GO:0001933]; regulation of regulated secretory pathway [GO:1903305]; signal transduction [GO:0007165]; sulfur oxidat…	actin cytoskeleton [GO:0015629]; cytoplasm [GO:0005737]; cytosol [GO:0005829]; hippocampal mossy fiber expansion [GO:1990026]; intercellular bridge [GO:0045171]; intermediate filament [GO:0005882]; midbody [GO:0030496]; plasma membrane [GO:0005886]	actin binding [GO:0003779]; actin filament binding [GO:0051015]; FAD binding [GO:0071949]; metal ion binding [GO:0046872]; NAD(P)H oxidase H2O2-forming activity [GO:0016174]; NADPH oxidase H202-forming activity [GO:0106294]; oxidoreductase activity, acting on paired donors, with incorporation or reduction of molecular oxygen, NAD(P)H as one donor, and incorporation of one atom of oxygen [GO:00167…	2.24562	8.54e-05	Up	2.02309	0.000315	Up	1.07409	0.0317	Up	0.614846	0.235	NotSig	-0.222531	0.997	NotSig	-0.459246	0.514	NotSig	1.40824	0.012	Up
Q9NQP4	PFDN4	Prefoldin subunit 4 (Protein C-1)	3D-structure;Acetylation;Chaperone;Cytoplasm;Mitochondrion;Nucleus;Phosphoprotein;Reference proteome	negative regulation of amyloid fibril formation [GO:1905907]; protein folding [GO:0006457]; protein stabilization [GO:0050821]	cytoplasm [GO:0005737]; cytosol [GO:0005829]; mitochondrion [GO:0005739]; nucleus [GO:0005634]; prefoldin complex [GO:0016272]	amyloid-beta binding [GO:0001540]; chaperone binding [GO:0051087]; unfolded protein binding [GO:0051082]	1.27774	0.0134	Up	0.88425	0.086	NotSig	0.324827	0.596	NotSig	0.467371	0.434	NotSig	-0.393495	0.933	NotSig	0.142544	0.899	NotSig	0.416879	0.537	NotSig
P0DMV8	HSPA1A;HSPA1B	Heat shock 70 kDa protein 1A (Heat shock 70 kDa protein 1) (HSP70-1) (HSP70.1)	3D-structure;Acetylation;Alternative splicing;ATP-binding;Chaperone;Cytoplasm;Cytoskeleton;Direct protein sequencing;Host cell receptor for virus entry;Host-virus interaction;Methylation;Nucleotide-binding;Nucleus;Phosphoprotein;Receptor;Reference proteome;Secreted;Stress response	ATP metabolic process [GO:0046034]; cellular heat acclimation [GO:0070370]; cellular response to heat [GO:0034605]; cellular response to oxidative stress [GO:0034599]; cellular response to steroid hormone stimulus [GO:0071383]; cellular response to unfolded protein [GO:0034620]; chaperone cofactor-dependent protein refolding [GO:0051085]; chaperone-mediated protein complex assembly [GO:0051131]; …	aggresome [GO:0016235]; blood microparticle [GO:0072562]; centriole [GO:0005814]; centrosome [GO:0005813]; cytoplasm [GO:0005737]; cytosol [GO:0005829]; endoplasmic reticulum [GO:0005783]; extracellular exosome [GO:0070062]; extracellular region [GO:0005576]; ficolin-1-rich granule lumen [GO:1904813]; focal adhesion [GO:0005925]; inclusion body [GO:0016234]; mitochondrion [GO:0005739]; nuclear sp…	ATP binding [GO:0005524]; ATP hydrolysis activity [GO:0016887]; ATP-dependent protein disaggregase activity [GO:0140545]; ATP-dependent protein folding chaperone [GO:0140662]; C3HC4-type RING finger domain binding [GO:0055131]; cadherin binding [GO:0045296]; denatured protein binding [GO:0031249]; disordered domain specific binding [GO:0097718]; enzyme binding [GO:0019899]; G protein-coupled rece…	1.00417	0.000348	Up	0.742853	0.00654	NotSig	0.663203	0.0138	NotSig	0.166317	0.598	NotSig	-0.26132	0.778	NotSig	-0.496886	0.0959	NotSig	0.576536	0.0468	NotSig
P31948	STIP1	Stress-induced-phosphoprotein 1 (STI1) (Hsc70/Hsp90-organizing protein) (Hop) (Renal carcinoma antigen NY-REN-11) (Transformation-sensitive protein IEF SSP 3521)	3D-structure;Acetylation;Alternative splicing;Cytoplasm;Direct protein sequencing;Isopeptide bond;Nucleus;Phosphoprotein;Reference proteome;Repeat;TPR repeat;Ubl conjugation	cellular response to interleukin-7 [GO:0098761]; protein folding [GO:0006457]	chaperone complex [GO:0101031]; cytosol [GO:0005829]; dynein axonemal particle [GO:0120293]; Golgi apparatus [GO:0005794]; nucleus [GO:0005634]; protein-containing complex [GO:0032991]	Hsp70 protein binding [GO:0030544]; Hsp90 protein binding [GO:0051879]; RNA binding [GO:0003723]	2.1696	0.000174	Up	0.985829	0.0446	NotSig	2.06861	0.000432	Up	0.661186	0.211	NotSig	-1.18377	0.0777	NotSig	-1.40742	0.0219	Down	0.324643	0.63	NotSig
Q08357	SLC20A2	Sodium-dependent phosphate transporter 2 (Gibbon ape leukemia virus receptor 2) (GLVR-2) (Phosphate transporter 2) (PiT-2) (Pit2) (hPit2) (Solute carrier family 20 member 2)	Cell membrane;Disease variant;Glycoprotein;Host cell receptor for virus entry;Host-virus interaction;Ion transport;Membrane;Phosphate transport;Phosphoprotein;Receptor;Reference proteome;Sodium;Sodium transport;Symport;Transmembrane;Transmembrane helix;Transport	ion transport [GO:0006811]; phosphate ion transmembrane transport [GO:0035435]	extracellular exosome [GO:0070062]; integral component of plasma membrane [GO:0005887]; membrane [GO:0016020]; plasma membrane [GO:0005886]	inorganic phosphate transmembrane transporter activity [GO:0005315]; signaling receptor activity [GO:0038023]; sodium:phosphate symporter activity [GO:0005436]; virus receptor activity [GO:0001618]	1.28153	0.0418	Up	1.5082	0.0219	Up	0.0566745	0.955	NotSig	-1.43394	0.0364	Down	0.226661	0.998	NotSig	-1.49062	0.055	NotSig	2.94214	0.000263	Up
Q9UHV9	PFDN2	Prefoldin subunit 2	3D-structure;Chaperone;Cytoplasm;Mitochondrion;Nucleus;Reference proteome	negative regulation of amyloid fibril formation [GO:1905907]; positive regulation of cytoskeleton organization [GO:0051495]; protein folding [GO:0006457]; protein stabilization [GO:0050821]	chaperone complex [GO:0101031]; cytoplasm [GO:0005737]; cytosol [GO:0005829]; mitochondrion [GO:0005739]; nucleus [GO:0005634]; prefoldin complex [GO:0016272]; RPAP3/R2TP/prefoldin-like complex [GO:1990062]	amyloid-beta binding [GO:0001540]; protein folding chaperone [GO:0044183]; unfolded protein binding [GO:0051082]	1.56461	0.00108	Up	1.23495	0.00864	Up	0.963553	0.039	NotSig	1.06458	0.0263	Up	-0.329657	0.944	NotSig	0.101031	0.922	NotSig	0.170369	0.809	NotSig
O00273	DFFA	DNA fragmentation factor subunit alpha (DNA fragmentation factor 45 kDa subunit) (DFF-45) (Inhibitor of CAD) (ICAD)	3D-structure;Acetylation;Alternative splicing;Apoptosis;Cytoplasm;Direct protein sequencing;Phosphoprotein;Reference proteome	apoptotic DNA fragmentation [GO:0006309]; chaperone-mediated protein folding [GO:0061077]; negative regulation of apoptotic DNA fragmentation [GO:1902511]; negative regulation of deoxyribonuclease activity [GO:0032076]; negative regulation of execution phase of apoptosis [GO:1900118]; positive regulation of apoptotic process [GO:0043065]; regulation of apoptotic process [GO:0042981]; thymocyte ap…	chromatin [GO:0000785]; cytosol [GO:0005829]; nucleoplasm [GO:0005654]; nucleus [GO:0005634]; plasma membrane [GO:0005886]; protein-containing complex [GO:0032991]	deoxyribonuclease inhibitor activity [GO:0060703]; molecular adaptor activity [GO:0060090]; protein domain specific binding [GO:0019904]; protein folding chaperone [GO:0044183]	1.22891	0.013	Up	1.0285	0.0368	Up	0.954175	0.0624	NotSig	1.24847	0.02	Up	-0.20041	0.998	NotSig	0.294291	0.721	NotSig	-0.219969	0.764	NotSig
Q99459	CDC5L	Cell division cycle 5-like protein (Cdc5-like protein) (Pombe cdc5-related protein)	3D-structure;Activator;Cell cycle;Chromosomal rearrangement;Coiled coil;Cytoplasm;DNA damage;DNA repair;DNA-binding;Isopeptide bond;mRNA processing;mRNA splicing;Nucleus;Phosphoprotein;Reference proteome;Repeat;RNA-binding;Spliceosome;Transcription;Transcription regulation;Ubl conjugation	cell cycle [GO:0007049]; DNA damage checkpoint signaling [GO:0000077]; DNA repair [GO:0006281]; mRNA splicing, via spliceosome [GO:0000398]; positive regulation of transcription by RNA polymerase II [GO:0045944]; regulation of transcription by RNA polymerase II [GO:0006357]	catalytic step 2 spliceosome [GO:0071013]; cytoplasm [GO:0005737]; membrane [GO:0016020]; nuclear speck [GO:0016607]; nucleoplasm [GO:0005654]; nucleus [GO:0005634]; Prp19 complex [GO:0000974]; spliceosomal complex [GO:0005681]; U2-type catalytic step 2 spliceosome [GO:0071007]	DNA binding [GO:0003677]; DNA-binding transcription activator activity, RNA polymerase II-specific [GO:0001228]; DNA-binding transcription factor activity, RNA polymerase II-specific [GO:0000981]; identical protein binding [GO:0042802]; RNA binding [GO:0003723]; RNA polymerase II transcription regulatory region sequence-specific DNA binding [GO:0000977]; WD40-repeat domain binding [GO:0071987]	1.02614	0.0245	Up	1.05128	0.0246	Up	1.13114	0.0192	Up	0.976568	0.0464	NotSig	0.0251355	0.998	NotSig	-0.154572	0.875	NotSig	0.0747077	0.932	NotSig
O60925	PFDN1	Prefoldin subunit 1	3D-structure;Acetylation;Chaperone;Reference proteome	negative regulation of amyloid fibril formation [GO:1905907]; protein folding [GO:0006457]; protein stabilization [GO:0050821]	cytoplasm [GO:0005737]; prefoldin complex [GO:0016272]	amyloid-beta binding [GO:0001540]; protein folding chaperone [GO:0044183]; unfolded protein binding [GO:0051082]	1.36535	0.00759	Up	1.45783	0.00682	Up	0.949806	0.0676	NotSig	0.765435	0.144	NotSig	0.0924792	0.998	NotSig	-0.184371	0.858	NotSig	0.692394	0.239	NotSig
P53041	PPP5C	Serine/threonine-protein phosphatase 5 (PP5) (EC 3.1.3.16) (Protein phosphatase T) (PP-T) (PPT)	3D-structure;Acetylation;Alzheimer disease;Amyloid;Amyloidosis;Cell membrane;Cytoplasm;DNA damage;DNA repair;Hydrolase;Lipid-binding;Magnesium;Manganese;Membrane;Metal-binding;Neurodegeneration;Nucleus;Protein phosphatase;Reference proteome;Repeat;TPR repeat	DNA-templated transcription [GO:0006351]; double-strand break repair [GO:0006302]; MAPK cascade [GO:0000165]; mitotic cell cycle [GO:0000278]; peptidyl-serine dephosphorylation [GO:0070262]; peptidyl-threonine dephosphorylation [GO:0035970]; positive regulation of I-kappaB kinase/NF-kappaB signaling [GO:0043123]; protein dephosphorylation [GO:0006470]; response to arachidonic acid [GO:1904550]; r…	chaperone complex [GO:0101031]; cytosol [GO:0005829]; intracellular membrane-bounded organelle [GO:0043231]; nucleoplasm [GO:0005654]; nucleus [GO:0005634]; plasma membrane [GO:0005886]; protein-containing complex [GO:0032991]	ADP binding [GO:0043531]; ATP binding [GO:0005524]; Hsp90 protein binding [GO:0051879]; identical protein binding [GO:0042802]; lipid binding [GO:0008289]; metal ion binding [GO:0046872]; molecular adaptor activity [GO:0060090]; myosin phosphatase activity [GO:0017018]; phosphatase activity [GO:0016791]; phosphoprotein phosphatase activity [GO:0004721]; protein serine/threonine phosphatase activi…	1.55005	0.0212	Up	0.191802	0.81	NotSig	1.76168	0.0139	Up	0.332705	0.71	NotSig	-1.35824	0.164	NotSig	-1.42897	0.0732	NotSig	-0.140904	0.905	NotSig
Q8WUF5	PPP1R13L	RelA-associated inhibitor (Inhibitor of ASPP protein) (Protein iASPP) (NFkB-interacting protein 1) (PPP1R13B-like protein)	3D-structure;Acetylation;ANK repeat;Apoptosis;Cytoplasm;Methylation;Nucleus;Phosphoprotein;Reference proteome;Repeat;Repressor;SH3 domain;Transcription;Transcription regulation	apoptotic process [GO:0006915]; cardiac muscle contraction [GO:0060048]; cardiac right ventricle morphogenesis [GO:0003215]; embryonic camera-type eye development [GO:0031076]; hair cycle [GO:0042633]; multicellular organism growth [GO:0035264]; multicellular organismal homeostasis [GO:0048871]; negative regulation of transcription by RNA polymerase II [GO:0000122]; positive regulation of cell di…	cell junction [GO:0030054]; cytosol [GO:0005829]; intercellular bridge [GO:0045171]; nucleoplasm [GO:0005654]; nucleus [GO:0005634]	cadherin binding [GO:0045296]; identical protein binding [GO:0042802]; transcription corepressor activity [GO:0003714]	1.13206	0.00216	Up	0.804637	0.0243	NotSig	0.940353	0.0116	NotSig	0.539416	0.142	NotSig	-0.327421	0.834	NotSig	-0.400937	0.406	NotSig	0.265221	0.57	NotSig
Q8N163	CCAR2	Cell cycle and apoptosis regulator protein 2 (Cell division cycle and apoptosis regulator protein 2) (DBIRD complex subunit KIAA1967) (Deleted in breast cancer gene 1 protein) (DBC-1) (DBC.1) (NET35) (p30 DBC)	Acetylation;Activator;Alternative splicing;Apoptosis;Biological rhythms;Cell cycle;Coiled coil;Cytoplasm;Cytoskeleton;DNA damage;Isopeptide bond;Metalloenzyme inhibitor;Methylation;mRNA processing;mRNA splicing;Nucleus;Phosphoprotein;Reference proteome;Repressor;Transcription;Transcription regulation;Tumor suppressor;Ubl conjugation;Wnt signaling pathway	cell cycle [GO:0007049]; cellular response to DNA damage stimulus [GO:0006974]; mitochondrial fragmentation involved in apoptotic process [GO:0043653]; mRNA processing [GO:0006397]; negative regulation of catalytic activity [GO:0043086]; negative regulation of cell growth [GO:0030308]; negative regulation of DNA-templated transcription [GO:0045892]; negative regulation of intrinsic apoptotic sign…	chromatin [GO:0000785]; cytoplasm [GO:0005737]; DBIRD complex [GO:0044609]; mitochondrial matrix [GO:0005759]; nucleoplasm [GO:0005654]; nucleus [GO:0005634]; spindle [GO:0005819]	enzyme binding [GO:0019899]; enzyme inhibitor activity [GO:0004857]; nuclear receptor coactivator activity [GO:0030374]; RNA binding [GO:0003723]; RNA polymerase II complex binding [GO:0000993]	1.514	0.00697	Up	1.53695	0.0081	Up	1.17753	0.0398	Up	1.5086	0.0128	Up	0.0229496	0.998	NotSig	0.331077	0.715	NotSig	0.0283451	0.98	NotSig
O14737	PDCD5	Programmed cell death protein 5 (TF-1 cell apoptosis-related protein 19) (Protein TFAR19)	3D-structure;Acetylation;Alternative splicing;Apoptosis;Direct protein sequencing;Phosphoprotein;Reference proteome	apoptotic process [GO:0006915]; cellular response to transforming growth factor beta stimulus [GO:0071560]; negative regulation of cell population proliferation [GO:0008285]; negative regulation of chaperone-mediated protein folding [GO:1903645]; positive regulation of apoptotic process [GO:0043065]; positive regulation of cysteine-type endopeptidase activity involved in apoptotic process [GO:004…	cytoplasm [GO:0005737]; cytosol [GO:0005829]; extracellular exosome [GO:0070062]; nucleus [GO:0005634]	acetyltransferase activator activity [GO:0010698]; beta-tubulin binding [GO:0048487]; DNA binding [GO:0003677]; heparin binding [GO:0008201]	1.03025	0.00144	Up	0.86128	0.00805	NotSig	0.447676	0.155	NotSig	0.455579	0.156	NotSig	-0.16897	0.98	NotSig	0.00790302	0.991	NotSig	0.405701	0.257	NotSig
P08238	HSP90AB1	Heat shock protein HSP 90-beta (HSP 90) (Heat shock 84 kDa) (HSP 84) (HSP84)	3D-structure;Acetylation;ATP-binding;Cell membrane;Chaperone;Cytoplasm;Direct protein sequencing;Glycoprotein;Membrane;Methylation;Nucleotide-binding;Nucleus;Phosphoprotein;Reference proteome;S-nitrosylation;Secreted;Stress response;Ubl conjugation	axon extension [GO:0048675]; cellular response to heat [GO:0034605]; cellular response to interleukin-4 [GO:0071353]; cellular response to organic cyclic compound [GO:0071407]; central nervous system neuron axonogenesis [GO:0021955]; chaperone-mediated protein complex assembly [GO:0051131]; establishment of cell polarity [GO:0030010]; negative regulation of complement-dependent cytotoxicity [GO:1…	apical plasma membrane [GO:0016324]; aryl hydrocarbon receptor complex [GO:0034751]; axonal growth cone [GO:0044295]; basolateral plasma membrane [GO:0016323]; brush border membrane [GO:0031526]; cell surface [GO:0009986]; cytoplasm [GO:0005737]; cytosol [GO:0005829]; dendritic growth cone [GO:0044294]; dynein axonemal particle [GO:0120293]; extracellular exosome [GO:0070062]; extracellular regio…	ATP binding [GO:0005524]; ATP hydrolysis activity [GO:0016887]; ATP-dependent protein binding [GO:0043008]; ATP-dependent protein folding chaperone [GO:0140662]; cadherin binding [GO:0045296]; CTP binding [GO:0002135]; dATP binding [GO:0032564]; disordered domain specific binding [GO:0097718]; DNA polymerase binding [GO:0070182]; double-stranded RNA binding [GO:0003725]; GTP binding [GO:0005525];…	2.26366	0.000503	Up	0.766932	0.195	NotSig	2.18808	0.00105	Up	0.561962	0.406	NotSig	-1.49673	0.0613	NotSig	-1.62612	0.0249	Down	0.20497	0.828	NotSig
P07900	HSP90AA1;HSP90AB1;HSP90AB2P	Heat shock protein HSP 90-alpha (EC 3.6.4.10) (Heat shock 86 kDa) (HSP 86) (HSP86) (Lipopolysaccharide-associated protein 2) (LAP-2) (LPS-associated protein 2) (Renal carcinoma antigen NY-REN-38)	3D-structure;Acetylation;Alternative splicing;ATP-binding;Cell membrane;Chaperone;Cytoplasm;Direct protein sequencing;Host-virus interaction;Hydrolase;Membrane;Mitochondrion;Nucleotide-binding;Nucleus;Phosphoprotein;Reference proteome;S-nitrosylation;Stress response;Ubl conjugation	activation of innate immune response [GO:0002218]; axon extension [GO:0048675]; cardiac muscle cell apoptotic process [GO:0010659]; cellular response to heat [GO:0034605]; cellular response to virus [GO:0098586]; central nervous system neuron axonogenesis [GO:0021955]; chaperone-mediated autophagy [GO:0061684]; chaperone-mediated protein complex assembly [GO:0051131]; establishment of cell polari…	apical plasma membrane [GO:0016324]; axonal growth cone [GO:0044295]; basolateral plasma membrane [GO:0016323]; brush border membrane [GO:0031526]; cell surface [GO:0009986]; collagen-containing extracellular matrix [GO:0062023]; cytoplasm [GO:0005737]; cytosol [GO:0005829]; dendritic growth cone [GO:0044294]; endocytic vesicle lumen [GO:0071682]; extracellular exosome [GO:0070062]; extracellular…	ATP binding [GO:0005524]; ATP hydrolysis activity [GO:0016887]; ATP-dependent protein folding chaperone [GO:0140662]; CTP binding [GO:0002135]; dATP binding [GO:0032564]; disordered domain specific binding [GO:0097718]; DNA polymerase binding [GO:0070182]; GTP binding [GO:0005525]; GTPase binding [GO:0051020]; histone deacetylase binding [GO:0042826]; identical protein binding [GO:0042802]; MHC c…	2.48815	2.68e-05	Up	0.599344	0.21	NotSig	2.25001	0.000164	Up	0.624524	0.229	NotSig	-1.88881	0.00296	Down	-1.62549	0.00531	Down	-0.0251805	0.98	NotSig
Q02790	FKBP4	Peptidyl-prolyl cis-trans isomerase FKBP4 (PPIase FKBP4) (EC 5.2.1.8) (51 kDa FK506-binding protein) (FKBP51) (52 kDa FK506-binding protein) (52 kDa FKBP) (FKBP-52) (59 kDa immunophilin) (p59) (FK506-binding protein 4) (FKBP-4) (FKBP59) (HSP-binding immunophilin) (HBI) (Immunophilin FKBP52) (Rotamase) [Cleaved into: Peptidyl-prolyl cis-trans isomerase FKBP4, N-terminally processed]	3D-structure;Acetylation;Cell projection;Chaperone;Cytoplasm;Cytoskeleton;Direct protein sequencing;Isomerase;Isopeptide bond;Methylation;Microtubule;Mitochondrion;Nucleus;Phosphoprotein;Reference proteome;Repeat;Rotamase;TPR repeat;Ubl conjugation	androgen receptor signaling pathway [GO:0030521]; chaperone-mediated protein folding [GO:0061077]; copper ion transport [GO:0006825]; embryo implantation [GO:0007566]; male sex differentiation [GO:0046661]; negative regulation of microtubule polymerization [GO:0031115]; negative regulation of microtubule polymerization or depolymerization [GO:0031111]; negative regulation of neuron projection dev…	axonal growth cone [GO:0044295]; cytoplasm [GO:0005737]; cytosol [GO:0005829]; extracellular exosome [GO:0070062]; microtubule [GO:0005874]; mitochondrion [GO:0005739]; neuronal cell body [GO:0043025]; nucleoplasm [GO:0005654]; perinuclear region of cytoplasm [GO:0048471]; protein-containing complex [GO:0032991]	ATP binding [GO:0005524]; copper-dependent protein binding [GO:0032767]; FK506 binding [GO:0005528]; GTP binding [GO:0005525]; heat shock protein binding [GO:0031072]; nuclear glucocorticoid receptor binding [GO:0035259]; peptidyl-prolyl cis-trans isomerase activity [GO:0003755]; phosphoprotein binding [GO:0051219]; protein-macromolecule adaptor activity [GO:0030674]; RNA binding [GO:0003723]; ta…	2.99762	8.54e-05	Up	1.0013	0.119	NotSig	2.92987	0.000176	Up	1.03296	0.124	NotSig	-1.99632	0.0193	Down	-1.8969	0.0182	Down	-0.0316644	0.981	NotSig
Q9UEE9	CFDP1	Craniofacial development protein 1 (Bucentaur)	Alternative splicing;Centromere;Chromosome;Developmental protein;Isopeptide bond;Kinetochore;Methylation;Phosphoprotein;Reference proteome;Ubl conjugation	cell adhesion [GO:0007155]; chromatin remodeling [GO:0006338]; fibroblast apoptotic process [GO:0044346]; negative regulation of fibroblast apoptotic process [GO:2000270]; regulation of cell population proliferation [GO:0042127]; regulation of cell shape [GO:0008360]	kinetochore [GO:0000776]; nucleus [GO:0005634]; Swr1 complex [GO:0000812]		1.04526	0.0293	Up	0.395019	0.433	NotSig	0.0376903	0.958	NotSig	0.852548	0.0925	NotSig	-0.650244	0.546	NotSig	0.814858	0.156	NotSig	-0.457529	0.454	NotSig
P62993	GRB2	Growth factor receptor-bound protein 2 (Adapter protein GRB2) (Protein Ash) (SH2/SH3 adapter GRB2)	3D-structure;Acetylation;Alternative splicing;Cytoplasm;Direct protein sequencing;Endosome;Golgi apparatus;Host-virus interaction;Nucleus;Phosphoprotein;Reference proteome;Repeat;SH2 domain;SH3 domain	actin cytoskeleton reorganization [GO:0031532]; aging [GO:0007568]; branching involved in labyrinthine layer morphogenesis [GO:0060670]; cellular response to ionizing radiation [GO:0071479]; endodermal cell differentiation [GO:0035987]; epidermal growth factor receptor signaling pathway [GO:0007173]; fibroblast growth factor receptor signaling pathway [GO:0008543]; insulin receptor signaling path…	cell-cell junction [GO:0005911]; COP9 signalosome [GO:0008180]; cytoplasm [GO:0005737]; cytosol [GO:0005829]; endosome [GO:0005768]; extracellular exosome [GO:0070062]; Golgi apparatus [GO:0005794]; Grb2-EGFR complex [GO:0070436]; nucleolus [GO:0005730]; nucleoplasm [GO:0005654]; nucleus [GO:0005634]; plasma membrane [GO:0005886]; vesicle membrane [GO:0012506]	ephrin receptor binding [GO:0046875]; epidermal growth factor receptor binding [GO:0005154]; identical protein binding [GO:0042802]; insulin receptor substrate binding [GO:0043560]; neurotrophin TRKA receptor binding [GO:0005168]; phosphotyrosine residue binding [GO:0001784]; protein kinase binding [GO:0019901]; protein phosphatase binding [GO:0019903]; protein-containing complex binding [GO:0044…	2.14557	8.54e-05	Up	1.97458	0.000309	Up	1.30134	0.00857	Up	1.21384	0.0155	Up	-0.170995	0.998	NotSig	-0.0875067	0.933	NotSig	0.76074	0.15	NotSig
Q9HB71	CACYBP	Calcyclin-binding protein (CacyBP) (hCacyBP) (S100A6-binding protein) (Siah-interacting protein)	3D-structure;Acetylation;Alternative splicing;Cytoplasm;Direct protein sequencing;Nucleus;Phosphoprotein;Reference proteome;Ubl conjugation pathway	cellular response to leukemia inhibitory factor [GO:1990830]; heart development [GO:0007507]	beta-catenin destruction complex [GO:0030877]; cytosol [GO:0005829]; extracellular exosome [GO:0070062]; nuclear envelope lumen [GO:0005641]; nucleoplasm [GO:0005654]; nucleus [GO:0005634]; SCF ubiquitin ligase complex [GO:0019005]	protein domain specific binding [GO:0019904]; protein homodimerization activity [GO:0042803]; S100 protein binding [GO:0044548]; tubulin binding [GO:0015631]; ubiquitin protein ligase binding [GO:0031625]	1.27182	0.00119	Up	0.249243	0.526	NotSig	1.05446	0.00862	Up	0.144908	0.772	NotSig	-1.02258	0.0467	Down	-0.909548	0.0436	NotSig	0.104335	0.863	NotSig
P34932	HSPA4	Heat shock 70 kDa protein 4 (HSP70RY) (Heat shock 70-related protein APG-2)	Acetylation;Alternative splicing;ATP-binding;Cytoplasm;Direct protein sequencing;Methylation;Nucleotide-binding;Phosphoprotein;Reference proteome;Stress response	chaperone-mediated protein complex assembly [GO:0051131]; protein folding [GO:0006457]; protein insertion into mitochondrial outer membrane [GO:0045040]; response to unfolded protein [GO:0006986]	cytosol [GO:0005829]; extracellular exosome [GO:0070062]; mitochondrion [GO:0005739]; nucleus [GO:0005634]	ATP binding [GO:0005524]; ATP-dependent protein folding chaperone [GO:0140662]	1.0012	0.00102	Up	0.587155	0.0377	NotSig	0.817073	0.00756	NotSig	0.261783	0.421	NotSig	-0.414041	0.451	NotSig	-0.55529	0.0957	NotSig	0.325372	0.339	NotSig
Q9NZI7	UBP1	Upstream-binding protein 1 (Transcription factor LBP-1)	Alternative splicing;DNA-binding;Nucleus;Phosphoprotein;Reference proteome;Transcription;Transcription regulation	angiogenesis [GO:0001525]; negative regulation of viral transcription [GO:0032897]; positive regulation of transcription by RNA polymerase II [GO:0045944]; regulation of transcription by RNA polymerase II [GO:0006357]	chromatin [GO:0000785]; cytosol [GO:0005829]; nucleoplasm [GO:0005654]; nucleus [GO:0005634]	DNA-binding transcription activator activity, RNA polymerase II-specific [GO:0001228]; DNA-binding transcription factor activity, RNA polymerase II-specific [GO:0000981]; RNA polymerase II cis-regulatory region sequence-specific DNA binding [GO:0000978]; sequence-specific double-stranded DNA binding [GO:1990837]	1.10939	0.0245	Up	1.15414	0.0227	Up	1.37939	0.00986	Up	0.732646	0.162	NotSig	0.0447525	0.998	NotSig	-0.646746	0.312	NotSig	0.421496	0.517	NotSig
Q9H3P7	ACBD3	Golgi resident protein GCP60 (Acyl-CoA-binding domain-containing protein 3) (Golgi complex-associated protein 1) (GOCAP1) (Golgi phosphoprotein 1) (GOLPH1) (PBR- and PKA-associated protein 7) (Peripheral benzodiazepine receptor-associated protein PAP7) [Cleaved into: Golgi resident protein GCP60, N-terminally processed]	3D-structure;Acetylation;Coiled coil;Direct protein sequencing;Golgi apparatus;Host-virus interaction;Lipid biosynthesis;Lipid metabolism;Membrane;Mitochondrion;Phosphoprotein;Reference proteome;Steroid biosynthesis	steroid biosynthetic process [GO:0006694]	Golgi apparatus [GO:0005794]; Golgi membrane [GO:0000139]; membrane [GO:0016020]; mitochondrion [GO:0005739]	fatty-acyl-CoA binding [GO:0000062]; protein kinase A regulatory subunit binding [GO:0034237]	1.03203	0.0268	Up	0.909129	0.0527	NotSig	0.624178	0.205	NotSig	0.615114	0.23	NotSig	-0.122905	0.998	NotSig	-0.00906322	0.993	NotSig	0.294015	0.652	NotSig
Q07021	C1QBP	Complement component 1 Q subcomponent-binding protein, mitochondrial (ASF/SF2-associated protein p32) (Glycoprotein gC1qBP) (C1qBP) (Hyaluronan-binding protein 1) (Mitochondrial matrix protein p32) (gC1q-R protein) (p33) (SF2AP32)	3D-structure;Acetylation;Adaptive immunity;Apoptosis;Cell membrane;Complement pathway;Cytoplasm;Direct protein sequencing;Disease variant;Host-virus interaction;Immunity;Innate immunity;Membrane;Mitochondrion;mRNA processing;mRNA splicing;Nucleus;Phosphoprotein;Primary mitochondrial disease;Reference proteome;Ribosome biogenesis;Secreted;Transcription;Transcription regulation;Transit peptide	apoptotic process [GO:0006915]; complement activation, classical pathway [GO:0006958]; immune response [GO:0006955]; innate immune response [GO:0045087]; mature ribosome assembly [GO:0042256]; mRNA processing [GO:0006397]; negative regulation of defense response to virus [GO:0050687]; negative regulation of interferon-gamma production [GO:0032689]; negative regulation of interleukin-12 production…	cell surface [GO:0009986]; cytoplasm [GO:0005737]; cytosol [GO:0005829]; extracellular space [GO:0005615]; GABA-ergic synapse [GO:0098982]; glutamatergic synapse [GO:0098978]; membrane [GO:0016020]; mitochondrial matrix [GO:0005759]; mitochondrion [GO:0005739]; nucleolus [GO:0005730]; nucleus [GO:0005634]; plasma membrane [GO:0005886]; presynaptic active zone [GO:0048786]	adrenergic receptor binding [GO:0031690]; complement component C1q complex binding [GO:0001849]; hyaluronic acid binding [GO:0005540]; kininogen binding [GO:0030984]; mitochondrial ribosome binding [GO:0097177]; mRNA binding [GO:0003729]; protein kinase C binding [GO:0005080]; transcription corepressor activity [GO:0003714]; transcription factor binding [GO:0008134]	1.39302	0.0402	Up	1.31931	0.0555	NotSig	0.619801	0.414	NotSig	0.774367	0.318	NotSig	-0.0737096	0.998	NotSig	0.154566	0.924	NotSig	0.544946	0.552	NotSig
Q93009	USP7	Ubiquitin carboxyl-terminal hydrolase 7 (EC 3.4.19.12) (Deubiquitinating enzyme 7) (Herpesvirus-associated ubiquitin-specific protease) (Ubiquitin thioesterase 7) (Ubiquitin-specific-processing protease 7)	3D-structure;Acetylation;Alternative splicing;Autism spectrum disorder;Biological rhythms;Chromosome;Cytoplasm;Developmental protein;Direct protein sequencing;Disease variant;DNA damage;DNA repair;Epilepsy;Host-virus interaction;Hydrolase;Intellectual disability;Isopeptide bond;Nucleus;Phosphoprotein;Protease;Reference proteome;Thiol protease;Ubl conjugation;Ubl conjugation pathway	histone H2B conserved C-terminal lysine deubiquitination [GO:0035616]; maintenance of DNA methylation [GO:0010216]; monoubiquitinated protein deubiquitination [GO:0035520]; negative regulation of NF-kappaB transcription factor activity [GO:0032088]; negative regulation of proteasomal ubiquitin-dependent protein catabolic process [GO:0032435]; positive regulation of DNA demethylation [GO:1901537];…	chromosome [GO:0005694]; cytosol [GO:0005829]; nuclear body [GO:0016604]; nucleoplasm [GO:0005654]; nucleus [GO:0005634]; PML body [GO:0016605]; protein-containing complex [GO:0032991]	cysteine-type deubiquitinase activity [GO:0004843]; cysteine-type endopeptidase activity [GO:0004197]; deubiquitinase activity [GO:0101005]; Lys48-specific deubiquitinase activity [GO:1990380]; p53 binding [GO:0002039]; protein C-terminus binding [GO:0008022]; ubiquitin protein ligase binding [GO:0031625]	1.30132	0.00593	Up	1.69994	0.00114	Up	1.02437	0.0342	Up	1.29072	0.0118	Up	0.398618	0.874	NotSig	0.266351	0.733	NotSig	0.409217	0.49	NotSig
Q9HAV4	XPO5	Exportin-5 (Exp5) (Ran-binding protein 21)	3D-structure;Acetylation;Cytoplasm;Direct protein sequencing;Host-virus interaction;Nucleus;Phosphoprotein;Protein transport;Reference proteome;RNA-binding;RNA-mediated gene silencing;Transport;tRNA-binding	miRNA metabolic process [GO:0010586]; positive regulation of post-transcriptional gene silencing by RNA [GO:1900370]; pre-miRNA export from nucleus [GO:0035281]; protein export from nucleus [GO:0006611]; RNA export from nucleus [GO:0006405]	cytoplasm [GO:0005737]; cytosol [GO:0005829]; nucleoplasm [GO:0005654]; nucleus [GO:0005634]; RISC complex [GO:0016442]; RNA nuclear export complex [GO:0042565]	mRNA binding [GO:0003729]; nuclear export signal receptor activity [GO:0005049]; pre-miRNA binding [GO:0070883]; RISC complex binding [GO:1905172]; RNA binding [GO:0003723]; small GTPase binding [GO:0031267]; tRNA binding [GO:0000049]	1.33322	0.00432	Up	1.35025	0.00593	Up	1.40218	0.00467	Up	1.54699	0.00395	Up	0.0170346	0.998	NotSig	0.144815	0.882	NotSig	-0.196738	0.773	NotSig
P78347	GTF2I	General transcription factor II-I (GTFII-I) (TFII-I) (Bruton tyrosine kinase-associated protein 135) (BAP-135) (BTK-associated protein 135) (SRF-Phox1-interacting protein) (SPIN) (Williams-Beuren syndrome chromosomal region 6 protein)	3D-structure;Acetylation;Alternative splicing;Cytoplasm;Direct protein sequencing;DNA-binding;Isopeptide bond;Nucleus;Phosphoprotein;Reference proteome;Repeat;Transcription;Transcription regulation;Ubl conjugation;Williams-Beuren syndrome	negative regulation of angiogenesis [GO:0016525]; positive regulation of transcription by RNA polymerase II [GO:0045944]; transcription by RNA polymerase II [GO:0006366]	cytoplasm [GO:0005737]; membrane [GO:0016020]; nucleoplasm [GO:0005654]; nucleus [GO:0005634]	DNA binding [GO:0003677]; DNA-binding transcription activator activity, RNA polymerase II-specific [GO:0001228]; DNA-binding transcription factor activity [GO:0003700]; DNA-binding transcription factor activity, RNA polymerase II-specific [GO:0000981]; RNA polymerase II-specific DNA-binding transcription factor binding [GO:0061629]	1.0353	0.00214	Up	0.894446	0.00828	NotSig	0.941949	0.0069	NotSig	0.837566	0.0169	NotSig	-0.140858	0.998	NotSig	-0.104383	0.882	NotSig	0.0568798	0.921	NotSig
P46379	BAG6	Large proline-rich protein BAG6 (BAG family molecular chaperone regulator 6) (BCL2-associated athanogene 6) (BAG-6) (HLA-B-associated transcript 3) (Protein G3) (Protein Scythe)	3D-structure;Acetylation;Alternative splicing;Apoptosis;Chaperone;Chromatin regulator;Cytoplasm;Differentiation;Immunity;Nucleus;Phosphoprotein;Reference proteome;Repeat;Secreted;Spermatogenesis;Transport;Ubl conjugation	apoptotic process [GO:0006915]; brain development [GO:0007420]; cell differentiation [GO:0030154]; chromatin organization [GO:0006325]; endoplasmic reticulum stress-induced pre-emptive quality control [GO:0061857]; ER-associated misfolded protein catabolic process [GO:0071712]; immune response-activating cell surface receptor signaling pathway [GO:0002429]; internal peptidyl-lysine acetylation [G…	BAT3 complex [GO:0071818]; cytoplasm [GO:0005737]; cytosol [GO:0005829]; extracellular exosome [GO:0070062]; intracellular membrane-bounded organelle [GO:0043231]; membrane [GO:0016020]; nucleoplasm [GO:0005654]; nucleus [GO:0005634]	Hsp70 protein binding [GO:0030544]; identical protein binding [GO:0042802]; misfolded protein binding [GO:0051787]; polyubiquitin modification-dependent protein binding [GO:0031593]; proteasome binding [GO:0070628]; ribosome binding [GO:0043022]; signaling receptor binding [GO:0005102]; ubiquitin protein ligase binding [GO:0031625]; ubiquitin-specific protease binding [GO:1990381]	2.2837	2.68e-05	Up	1.98446	0.000201	Up	0.962169	0.0372	NotSig	0.752709	0.103	NotSig	-0.299246	0.963	NotSig	-0.20946	0.794	NotSig	1.23175	0.0167	Up
Q9Y5S1	TRPV2	Transient receptor potential cation channel subfamily V member 2 (TrpV2) (Osm-9-like TRP channel 2) (OTRPC2) (Vanilloid receptor-like protein 1) (VRL-1)	3D-structure;ANK repeat;Calcium;Calcium channel;Calcium transport;Cell membrane;Cytoplasm;Glycoprotein;Ion channel;Ion transport;Membrane;Phosphoprotein;Reference proteome;Repeat;Transmembrane;Transmembrane helix;Transport	calcium ion import across plasma membrane [GO:0098703]; calcium ion transmembrane transport [GO:0070588]; positive regulation of axon extension [GO:0045773]; positive regulation of calcium ion import [GO:0090280]; positive regulation of cold-induced thermogenesis [GO:0120162]; response to heat [GO:0009408]; response to temperature stimulus [GO:0009266]; sensory perception [GO:0007600]	axonal growth cone [GO:0044295]; cell body [GO:0044297]; cell surface [GO:0009986]; growth cone membrane [GO:0032584]; integral component of plasma membrane [GO:0005887]; melanosome [GO:0042470]; plasma membrane [GO:0005886]	calcium channel activity [GO:0005262]; cation channel activity [GO:0005261]; ion channel activity [GO:0005216]; ion transmembrane transporter activity [GO:0015075]	1.12283	0.0114	Up	0.985451	0.0264	NotSig	-0.248814	0.644	NotSig	-0.125858	0.838	NotSig	-0.137378	0.998	NotSig	0.122956	0.899	NotSig	1.11131	0.0283	Up
O00170	AIP	AH receptor-interacting protein (AIP) (Aryl-hydrocarbon receptor-interacting protein) (HBV X-associated protein 2) (XAP-2) (Immunophilin homolog ARA9)	3D-structure;Cushing syndrome;Cytoplasm;Phosphoprotein;Reference proteome;Repeat;TPR repeat	negative regulation of cyclic-nucleotide phosphodiesterase activity [GO:0051344]; protein maturation by protein folding [GO:0022417]; protein targeting to mitochondrion [GO:0006626]; regulation of protein kinase A signaling [GO:0010738]; xenobiotic metabolic process [GO:0006805]	aryl hydrocarbon receptor complex [GO:0034751]; cytoplasm [GO:0005737]; cytosol [GO:0005829]; membrane [GO:0016020]; nucleoplasm [GO:0005654]	aryl hydrocarbon receptor binding [GO:0017162]; GAF domain binding [GO:0036004]; peptidyl-prolyl cis-trans isomerase activity [GO:0003755]; transcription coactivator activity [GO:0003713]; unfolded protein binding [GO:0051082]	1.40125	0.0011	Up	0.351134	0.392	NotSig	1.50818	0.000915	Up	0.336972	0.47	NotSig	-1.05011	0.0538	NotSig	-1.17121	0.0195	Down	0.0141621	0.988	NotSig
Q9BTE3	MCMBP	Mini-chromosome maintenance complex-binding protein (MCM-BP) (MCM-binding protein)	3D-structure;Alternative splicing;Cell cycle;Cell division;DNA replication;Mitosis;Nucleus;Phosphoprotein;Reference proteome	cell division [GO:0051301]; DNA-templated DNA replication [GO:0006261]; sister chromatid cohesion [GO:0007062]	cell junction [GO:0030054]; cytosol [GO:0005829]; nucleoplasm [GO:0005654]; nucleus [GO:0005634]	chromatin binding [GO:0003682]	1.22249	0.00119	Up	0.315857	0.383	NotSig	0.970681	0.0101	NotSig	0.338779	0.402	NotSig	-0.906632	0.0585	NotSig	-0.631903	0.127	NotSig	-0.0229218	0.974	NotSig
P50502	ST13	Hsc70-interacting protein (Hip) (Aging-associated protein 2) (Progesterone receptor-associated p48 protein) (Protein FAM10A1) (Putative tumor suppressor ST13) (Renal carcinoma antigen NY-REN-33) (Suppression of tumorigenicity 13 protein)	Acetylation;Chaperone;Cytoplasm;Direct protein sequencing;Phosphoprotein;Reference proteome;Repeat;TPR repeat	chaperone cofactor-dependent protein refolding [GO:0051085]; protein folding [GO:0006457]; response to bacterium [GO:0009617]	cytoplasm [GO:0005737]; cytosol [GO:0005829]; extracellular exosome [GO:0070062]	Hsp70 protein binding [GO:0030544]; protein dimerization activity [GO:0046983]; protein-macromolecule adaptor activity [GO:0030674]	1.801	0.00062	Up	1.10637	0.0242	Up	1.69602	0.00142	Up	0.224725	0.724	NotSig	-0.694631	0.464	NotSig	-1.47129	0.0142	Down	0.881644	0.112	NotSig
Q96CP2	FLYWCH2	FLYWCH family member 2	Phosphoprotein;Reference proteome			RNA binding [GO:0003723]	1.37383	0.0125	Up	1.35165	0.0176	Up	1.36885	0.0171	Up	1.48452	0.0139	Up	-0.0221795	0.998	NotSig	0.115668	0.925	NotSig	-0.132869	0.885	NotSig
Q08752	PPID	Peptidyl-prolyl cis-trans isomerase D (PPIase D) (EC 5.2.1.8) (40 kDa peptidyl-prolyl cis-trans isomerase) (Cyclophilin-40) (CYP-40) (Cyclophilin-related protein) (Rotamase D)	Acetylation;Apoptosis;Chaperone;Cytoplasm;Direct protein sequencing;Host-virus interaction;Isomerase;Nucleus;Phosphoprotein;Protein transport;Reference proteome;Repeat;Rotamase;TPR repeat;Transport	apoptotic process [GO:0006915]; cellular response to UV-A [GO:0071492]; chaperone-mediated protein folding [GO:0061077]; lipid droplet organization [GO:0034389]; negative regulation of transcription by RNA polymerase II [GO:0000122]; positive regulation of apoptotic process [GO:0043065]; positive regulation of protein secretion [GO:0050714]; positive regulation of viral genome replication [GO:004…	cytoplasm [GO:0005737]; cytosol [GO:0005829]; nucleolus [GO:0005730]; nucleoplasm [GO:0005654]; nucleus [GO:0005634]	cyclosporin A binding [GO:0016018]; heat shock protein binding [GO:0031072]; Hsp70 protein binding [GO:0030544]; Hsp90 protein binding [GO:0051879]; nuclear estrogen receptor binding [GO:0030331]; peptidyl-prolyl cis-trans isomerase activity [GO:0003755]; transcription factor binding [GO:0008134]	1.41366	0.00735	Up	0.518855	0.323	NotSig	1.75645	0.00207	Up	0.770587	0.156	NotSig	-0.894802	0.277	NotSig	-0.985862	0.105	NotSig	-0.251732	0.736	NotSig
Q99614	TTC1	Tetratricopeptide repeat protein 1 (TPR repeat protein 1)	Phosphoprotein;Reference proteome;Repeat;TPR repeat	protein folding [GO:0006457]	cytosol [GO:0005829]; peroxisomal membrane [GO:0005778]	unfolded protein binding [GO:0051082]	1.53099	0.00391	Up	0.497483	0.339	NotSig	1.87934	0.00106	Up	0.266586	0.691	NotSig	-1.03351	0.162	NotSig	-1.61275	0.011	Down	0.230897	0.761	NotSig
O14776	TCERG1	Transcription elongation regulator 1 (TATA box-binding protein-associated factor 2S) (Transcription factor CA150)	3D-structure;Activator;Alternative splicing;Coiled coil;Direct protein sequencing;Isopeptide bond;Methylation;Nucleus;Phosphoprotein;Reference proteome;Repeat;Repressor;Transcription;Transcription regulation;Ubl conjugation	mRNA processing [GO:0006397]; negative regulation of transcription by RNA polymerase II [GO:0000122]; negative regulation of transcription elongation by RNA polymerase II [GO:0034244]; positive regulation of transcription by RNA polymerase II [GO:0045944]; positive regulation of transcription elongation by RNA polymerase II [GO:0032968]; RNA splicing [GO:0008380]	nuclear speck [GO:0016607]; nucleoplasm [GO:0005654]; nucleus [GO:0005634]	identical protein binding [GO:0042802]; RNA binding [GO:0003723]; RNA polymerase binding [GO:0070063]; RNA polymerase II-specific DNA-binding transcription factor binding [GO:0061629]; transcription coactivator activity [GO:0003713]; transcription coregulator activity [GO:0003712]; transcription corepressor activity [GO:0003714]; transcription elongation factor activity [GO:0003711]; ubiquitin-li…	1.05967	0.00364	Up	1.01187	0.00711	Up	1.24281	0.00133	Up	1.13622	0.00548	Up	-0.0478006	0.998	NotSig	-0.106587	0.889	NotSig	-0.124353	0.822	NotSig
Q13451	FKBP5	Peptidyl-prolyl cis-trans isomerase FKBP5 (PPIase FKBP5) (EC 5.2.1.8) (51 kDa FK506-binding protein) (51 kDa FKBP) (FKBP-51) (54 kDa progesterone receptor-associated immunophilin) (Androgen-regulated protein 6) (FF1 antigen) (FK506-binding protein 5) (FKBP-5) (FKBP54) (p54) (HSP90-binding immunophilin) (Rotamase)	3D-structure;Acetylation;Alternative splicing;Chaperone;Cytoplasm;Isomerase;Nucleus;Phosphoprotein;Reference proteome;Repeat;Rotamase;TPR repeat	chaperone-mediated protein folding [GO:0061077]; protein folding [GO:0006457]; protein peptidyl-prolyl isomerization [GO:0000413]; response to bacterium [GO:0009617]	cytoplasm [GO:0005737]; cytosol [GO:0005829]; extracellular exosome [GO:0070062]; membrane [GO:0016020]; nucleoplasm [GO:0005654]	FK506 binding [GO:0005528]; heat shock protein binding [GO:0031072]; peptidyl-prolyl cis-trans isomerase activity [GO:0003755]	3.95041	1.29e-06	Up	1.56243	0.0158	Up	3.24346	3.52e-05	Up	1.43143	0.0303	Up	-2.38797	0.00299	Down	-1.81203	0.0195	Down	0.131001	0.904	NotSig
P08238	HSP90AB1;HSP90AB2P	Heat shock protein HSP 90-beta (HSP 90) (Heat shock 84 kDa) (HSP 84) (HSP84)	3D-structure;Acetylation;ATP-binding;Cell membrane;Chaperone;Cytoplasm;Direct protein sequencing;Glycoprotein;Membrane;Methylation;Nucleotide-binding;Nucleus;Phosphoprotein;Reference proteome;S-nitrosylation;Secreted;Stress response;Ubl conjugation	axon extension [GO:0048675]; cellular response to heat [GO:0034605]; cellular response to interleukin-4 [GO:0071353]; cellular response to organic cyclic compound [GO:0071407]; central nervous system neuron axonogenesis [GO:0021955]; chaperone-mediated protein complex assembly [GO:0051131]; establishment of cell polarity [GO:0030010]; negative regulation of complement-dependent cytotoxicity [GO:1…	apical plasma membrane [GO:0016324]; aryl hydrocarbon receptor complex [GO:0034751]; axonal growth cone [GO:0044295]; basolateral plasma membrane [GO:0016323]; brush border membrane [GO:0031526]; cell surface [GO:0009986]; cytoplasm [GO:0005737]; cytosol [GO:0005829]; dendritic growth cone [GO:0044294]; dynein axonemal particle [GO:0120293]; extracellular exosome [GO:0070062]; extracellular regio…	ATP binding [GO:0005524]; ATP hydrolysis activity [GO:0016887]; ATP-dependent protein binding [GO:0043008]; ATP-dependent protein folding chaperone [GO:0140662]; cadherin binding [GO:0045296]; CTP binding [GO:0002135]; dATP binding [GO:0032564]; disordered domain specific binding [GO:0097718]; DNA polymerase binding [GO:0070182]; double-stranded RNA binding [GO:0003725]; GTP binding [GO:0005525];…	1.67718	0.007	Up	0.179719	0.802	NotSig	1.59036	0.0139	Up	0.280656	0.727	NotSig	-1.49747	0.0696	NotSig	-1.3097	0.0683	NotSig	-0.100937	0.93	NotSig
Q15185	PTGES3	Prostaglandin E synthase 3 (EC 5.3.99.3) (Cytosolic prostaglandin E2 synthase) (cPGES) (Hsp90 co-chaperone) (Progesterone receptor complex p23) (Telomerase-binding protein p23)	3D-structure;Acetylation;Alternative splicing;Chaperone;Cytoplasm;Direct protein sequencing;Fatty acid biosynthesis;Fatty acid metabolism;Isomerase;Isopeptide bond;Lipid biosynthesis;Lipid metabolism;Phosphoprotein;Prostaglandin biosynthesis;Prostaglandin metabolism;Reference proteome;Ubl conjugation	chaperone cofactor-dependent protein refolding [GO:0051085]; chaperone-mediated protein complex assembly [GO:0051131]; cyclooxygenase pathway [GO:0019371]; fibroblast proliferation [GO:0048144]; glucocorticoid receptor signaling pathway [GO:0042921]; glycogen biosynthetic process [GO:0005978]; lung saccule development [GO:0060430]; positive regulation of phosphorylation [GO:0042327]; positive reg…	chaperone complex [GO:0101031]; chromosome, telomeric region [GO:0000781]; cytosol [GO:0005829]; nucleoplasm [GO:0005654]; nucleus [GO:0005634]; protein-containing complex [GO:0032991]; telomerase holoenzyme complex [GO:0005697]	chaperone binding [GO:0051087]; DNA polymerase binding [GO:0070182]; Hsp90 protein binding [GO:0051879]; prostaglandin-E synthase activity [GO:0050220]; telomerase activity [GO:0003720]; unfolded protein binding [GO:0051082]	3.02846	0.000208	Up	1.13644	0.103	NotSig	2.73702	0.000742	Up	1.11943	0.128	NotSig	-1.89201	0.0467	Down	-1.61758	0.0556	NotSig	0.0170071	0.991	NotSig
O75937	DNAJC8	DnaJ homolog subfamily C member 8 (Splicing protein spf31)	Acetylation;Chaperone;Nucleus;Phosphoprotein;Reference proteome		cytosol [GO:0005829]; intercellular bridge [GO:0045171]; nucleoplasm [GO:0005654]; nucleus [GO:0005634]	Hsp70 protein binding [GO:0030544]	1.05885	0.00113	Up	0.739283	0.0188	NotSig	0.838208	0.00997	NotSig	0.546524	0.0856	NotSig	-0.319568	0.764	NotSig	-0.291684	0.515	NotSig	0.19276	0.645	NotSig
P46108	CRK	Adapter molecule crk (Proto-oncogene c-Crk) (p38)	3D-structure;Acetylation;Alternative splicing;Cell membrane;Cytoplasm;Membrane;Phosphoprotein;Proto-oncogene;Reference proteome;Repeat;SH2 domain;SH3 domain	actin cytoskeleton organization [GO:0030036]; activation of GTPase activity [GO:0090630]; cell chemotaxis [GO:0060326]; cell migration [GO:0016477]; cell population proliferation [GO:0008283]; cellular response to endothelin [GO:1990859]; cellular response to insulin-like growth factor stimulus [GO:1990314]; cellular response to nerve growth factor stimulus [GO:1990090]; cellular response to nitr…	actin cytoskeleton [GO:0015629]; cytoplasm [GO:0005737]; cytosol [GO:0005829]; extracellular exosome [GO:0070062]; membrane [GO:0016020]; membrane raft [GO:0045121]; nucleus [GO:0005634]; plasma membrane [GO:0005886]; protein-containing complex [GO:0032991]	cytoskeletal protein binding [GO:0008092]; ephrin receptor binding [GO:0046875]; insulin-like growth factor receptor binding [GO:0005159]; kinase binding [GO:0019900]; molecular adaptor activity [GO:0060090]; phosphotyrosine residue binding [GO:0001784]; protein phosphorylated amino acid binding [GO:0045309]; protein self-association [GO:0043621]; protein tyrosine kinase binding [GO:1990782]; rec…	2.14212	0.00101	Up	1.62402	0.0106	Up	1.48805	0.0186	Up	0.689397	0.301	NotSig	-0.518104	0.876	NotSig	-0.798656	0.296	NotSig	0.93462	0.184	NotSig
P07900	HSP90AA1	Heat shock protein HSP 90-alpha (EC 3.6.4.10) (Heat shock 86 kDa) (HSP 86) (HSP86) (Lipopolysaccharide-associated protein 2) (LAP-2) (LPS-associated protein 2) (Renal carcinoma antigen NY-REN-38)	3D-structure;Acetylation;Alternative splicing;ATP-binding;Cell membrane;Chaperone;Cytoplasm;Direct protein sequencing;Host-virus interaction;Hydrolase;Membrane;Mitochondrion;Nucleotide-binding;Nucleus;Phosphoprotein;Reference proteome;S-nitrosylation;Stress response;Ubl conjugation	activation of innate immune response [GO:0002218]; axon extension [GO:0048675]; cardiac muscle cell apoptotic process [GO:0010659]; cellular response to heat [GO:0034605]; cellular response to virus [GO:0098586]; central nervous system neuron axonogenesis [GO:0021955]; chaperone-mediated autophagy [GO:0061684]; chaperone-mediated protein complex assembly [GO:0051131]; establishment of cell polari…	apical plasma membrane [GO:0016324]; axonal growth cone [GO:0044295]; basolateral plasma membrane [GO:0016323]; brush border membrane [GO:0031526]; cell surface [GO:0009986]; collagen-containing extracellular matrix [GO:0062023]; cytoplasm [GO:0005737]; cytosol [GO:0005829]; dendritic growth cone [GO:0044294]; endocytic vesicle lumen [GO:0071682]; extracellular exosome [GO:0070062]; extracellular…	ATP binding [GO:0005524]; ATP hydrolysis activity [GO:0016887]; ATP-dependent protein folding chaperone [GO:0140662]; CTP binding [GO:0002135]; dATP binding [GO:0032564]; disordered domain specific binding [GO:0097718]; DNA polymerase binding [GO:0070182]; GTP binding [GO:0005525]; GTPase binding [GO:0051020]; histone deacetylase binding [GO:0042826]; identical protein binding [GO:0042802]; MHC c…	2.41317	0.000208	Up	0.900162	0.107	NotSig	2.16553	0.000771	Up	0.553788	0.385	NotSig	-1.51301	0.0467	Down	-1.61175	0.0214	Down	0.346373	0.657	NotSig
Q8IY67	RAVER1	Ribonucleoprotein PTB-binding 1 (Protein raver-1)	3D-structure;Acetylation;Alternative splicing;Cytoplasm;Nucleus;Phosphoprotein;Reference proteome;Repeat;RNA-binding	regulation of alternative mRNA splicing, via spliceosome [GO:0000381]	cytoplasm [GO:0005737]; nucleus [GO:0005634]	mRNA binding [GO:0003729]; RNA binding [GO:0003723]	1.41782	0.0114	Up	1.25348	0.0255	Up	1.1425	0.0474	Up	1.28166	0.0297	Up	-0.164344	0.998	NotSig	0.139161	0.908	NotSig	-0.0281774	0.98	NotSig
P11142	HSPA2;HSPA8	Heat shock cognate 71 kDa protein (EC 3.6.4.10) (Heat shock 70 kDa protein 8) (Lipopolysaccharide-associated protein 1) (LAP-1) (LPS-associated protein 1)	3D-structure;Acetylation;Alternative splicing;ATP-binding;Cell membrane;Chaperone;Cytoplasm;Direct protein sequencing;Host-virus interaction;Hydrolase;Isopeptide bond;Membrane;Methylation;mRNA processing;mRNA splicing;Nucleotide-binding;Nucleus;Phosphoprotein;Reference proteome;Repressor;Spliceosome;Stress response;Transcription;Transcription regulation;Ubl conjugation	ATP metabolic process [GO:0046034]; cellular response to starvation [GO:0009267]; cellular response to steroid hormone stimulus [GO:0071383]; cellular response to unfolded protein [GO:0034620]; chaperone cofactor-dependent protein refolding [GO:0051085]; chaperone-mediated autophagy [GO:0061684]; chaperone-mediated autophagy translocation complex disassembly [GO:1904764]; late endosomal microauto…	autophagosome [GO:0005776]; blood microparticle [GO:0072562]; chaperone complex [GO:0101031]; clathrin-sculpted gamma-aminobutyric acid transport vesicle membrane [GO:0061202]; cytoplasm [GO:0005737]; cytosol [GO:0005829]; dendrite [GO:0030425]; extracellular exosome [GO:0070062]; extracellular region [GO:0005576]; extracellular space [GO:0005615]; ficolin-1-rich granule lumen [GO:1904813]; focal…	ATP binding [GO:0005524]; ATP hydrolysis activity [GO:0016887]; ATP-dependent protein disaggregase activity [GO:0140545]; ATP-dependent protein folding chaperone [GO:0140662]; C3HC4-type RING finger domain binding [GO:0055131]; cadherin binding [GO:0045296]; chaperone binding [GO:0051087]; clathrin-uncoating ATPase activity [GO:1990833]; enzyme binding [GO:0019899]; G protein-coupled receptor bin…	1.39878	0.000274	Up	0.792836	0.0219	NotSig	0.872346	0.0151	NotSig	0.193743	0.656	NotSig	-0.605945	0.251	NotSig	-0.678603	0.0901	NotSig	0.599093	0.127	NotSig
O60504	SORBS3	Vinexin (SH3-containing adapter molecule 1) (SCAM-1) (Sorbin and SH3 domain-containing protein 3)	3D-structure;Acetylation;Alternative splicing;Cell adhesion;Cell junction;Cytoplasm;Cytoskeleton;Nucleus;Phosphoprotein;Reference proteome;Repeat;SH3 domain	actin filament organization [GO:0007015]; cell adhesion [GO:0007155]; cell-substrate adhesion [GO:0031589]; MAPK cascade [GO:0000165]; negative regulation of transcription by RNA polymerase II [GO:0000122]; positive regulation of cytoskeleton organization [GO:0051495]; positive regulation of MAPK cascade [GO:0043410]; positive regulation of stress fiber assembly [GO:0051496]	cell-substrate junction [GO:0030055]; cytoplasm [GO:0005737]; cytoskeleton [GO:0005856]; cytosol [GO:0005829]; focal adhesion [GO:0005925]; nucleus [GO:0005634]	structural constituent of cytoskeleton [GO:0005200]; vinculin binding [GO:0017166]	1.28957	0.00109	Up	1.20126	0.0032	Up	1.02771	0.00964	Up	1.016	0.0128	Up	-0.0883041	0.998	NotSig	-0.0117127	0.988	NotSig	0.185265	0.725	NotSig
Q8WVJ2	NUDCD2	NudC domain-containing protein 2	Acetylation;Centromere;Chromosome;Cytoplasm;Cytoskeleton;Kinetochore;Phosphoprotein;Reference proteome	protein folding [GO:0006457]	cytoplasm [GO:0005737]; cytosol [GO:0005829]; intercellular bridge [GO:0045171]; kinetochore [GO:0000776]; microtubule cytoskeleton [GO:0015630]; microtubule organizing center [GO:0005815]; mitotic spindle [GO:0072686]; spindle pole [GO:0000922]	unfolded protein binding [GO:0051082]	1.16888	0.0123	Up	0.283509	0.566	NotSig	0.672019	0.159	NotSig	0.319018	0.575	NotSig	-0.885374	0.193	NotSig	-0.353001	0.634	NotSig	-0.0355089	0.969	NotSig
Q07065	CKAP4	Cytoskeleton-associated protein 4 (63-kDa cytoskeleton-linking membrane protein) (Climp-63) (p63)	Acetylation;Cell membrane;Coiled coil;Cytoplasm;Cytoskeleton;Direct protein sequencing;Endoplasmic reticulum;Lipoprotein;Membrane;Palmitate;Phosphoprotein;Reference proteome;Signal-anchor;Transmembrane;Transmembrane helix		azurophil granule membrane [GO:0035577]; cytoskeleton [GO:0005856]; endoplasmic reticulum [GO:0005783]; endoplasmic reticulum lumen [GO:0005788]; endoplasmic reticulum membrane [GO:0005789]; extracellular exosome [GO:0070062]; integral component of membrane [GO:0016021]; lamellar body [GO:0042599]; lipid droplet [GO:0005811]; membrane [GO:0016020]; perinuclear region of cytoplasm [GO:0048471]; pl…	RNA binding [GO:0003723]	1.79865	0.00394	Up	1.83203	0.00552	Up	0.452245	0.514	NotSig	0.453258	0.531	NotSig	0.0333829	0.998	NotSig	0.00101314	1	NotSig	1.37877	0.0464	Up
P11142	HSPA8	Heat shock cognate 71 kDa protein (EC 3.6.4.10) (Heat shock 70 kDa protein 8) (Lipopolysaccharide-associated protein 1) (LAP-1) (LPS-associated protein 1)	3D-structure;Acetylation;Alternative splicing;ATP-binding;Cell membrane;Chaperone;Cytoplasm;Direct protein sequencing;Host-virus interaction;Hydrolase;Isopeptide bond;Membrane;Methylation;mRNA processing;mRNA splicing;Nucleotide-binding;Nucleus;Phosphoprotein;Reference proteome;Repressor;Spliceosome;Stress response;Transcription;Transcription regulation;Ubl conjugation	ATP metabolic process [GO:0046034]; cellular response to starvation [GO:0009267]; cellular response to steroid hormone stimulus [GO:0071383]; cellular response to unfolded protein [GO:0034620]; chaperone cofactor-dependent protein refolding [GO:0051085]; chaperone-mediated autophagy [GO:0061684]; chaperone-mediated autophagy translocation complex disassembly [GO:1904764]; late endosomal microauto…	autophagosome [GO:0005776]; blood microparticle [GO:0072562]; chaperone complex [GO:0101031]; clathrin-sculpted gamma-aminobutyric acid transport vesicle membrane [GO:0061202]; cytoplasm [GO:0005737]; cytosol [GO:0005829]; dendrite [GO:0030425]; extracellular exosome [GO:0070062]; extracellular region [GO:0005576]; extracellular space [GO:0005615]; ficolin-1-rich granule lumen [GO:1904813]; focal…	ATP binding [GO:0005524]; ATP hydrolysis activity [GO:0016887]; ATP-dependent protein disaggregase activity [GO:0140545]; ATP-dependent protein folding chaperone [GO:0140662]; C3HC4-type RING finger domain binding [GO:0055131]; cadherin binding [GO:0045296]; chaperone binding [GO:0051087]; clathrin-uncoating ATPase activity [GO:1990833]; enzyme binding [GO:0019899]; G protein-coupled receptor bin…	1.17867	0.000895	Up	0.730964	0.027	NotSig	1.00782	0.00471	Up	0.336422	0.365	NotSig	-0.447701	0.526	NotSig	-0.671403	0.0827	NotSig	0.394543	0.31	NotSig
Q14938	NFIX	Nuclear factor 1 X-type (NF1-X) (Nuclear factor 1/X) (CCAAT-box-binding transcription factor) (CTF) (Nuclear factor I/X) (NF-I/X) (NFI-X) (TGGCA-binding protein)	Activator;Alternative splicing;Disease variant;DNA replication;DNA-binding;Isopeptide bond;Methylation;Nucleus;Phosphoprotein;Reference proteome;Transcription;Transcription regulation;Ubl conjugation	DNA replication [GO:0006260]; negative regulation of transcription by RNA polymerase II [GO:0000122]; positive regulation of transcription by RNA polymerase II [GO:0045944]; regulation of transcription by RNA polymerase II [GO:0006357]; transcription by RNA polymerase II [GO:0006366]	chromatin [GO:0000785]; nucleus [GO:0005634]	DNA-binding transcription factor activity [GO:0003700]; DNA-binding transcription factor activity, RNA polymerase II-specific [GO:0000981]; RNA polymerase II cis-regulatory region sequence-specific DNA binding [GO:0000978]; sequence-specific double-stranded DNA binding [GO:1990837]	1.55153	0.0121	Up	1.68999	0.00911	Up	1.08594	0.0888	NotSig	1.59851	0.017	Up	0.138456	0.998	NotSig	0.512568	0.586	NotSig	0.0914772	0.939	NotSig
Q13838	DDX39B	Spliceosome RNA helicase DDX39B (EC 3.6.4.13) (56 kDa U2AF65-associated protein) (ATP-dependent RNA helicase p47) (DEAD box protein UAP56) (HLA-B-associated transcript 1 protein)	3D-structure;Acetylation;Alternative splicing;ATP-binding;Cytoplasm;Helicase;Hydrolase;Isopeptide bond;mRNA processing;mRNA splicing;mRNA transport;Nucleotide-binding;Nucleus;Phosphoprotein;Reference proteome;RNA-binding;Spliceosome;Transport;Ubl conjugation	mRNA export from nucleus [GO:0006406]; mRNA splicing, via spliceosome [GO:0000398]; negative regulation of DNA damage checkpoint [GO:2000002]; positive regulation of DNA-templated transcription, elongation [GO:0032786]; RNA export from nucleus [GO:0006405]; RNA secondary structure unwinding [GO:0010501]; RNA splicing [GO:0008380]; spliceosomal complex assembly [GO:0000245]; viral mRNA export from…	cytoplasm [GO:0005737]; nuclear speck [GO:0016607]; nucleoplasm [GO:0005654]; nucleus [GO:0005634]; spliceosomal complex [GO:0005681]; transcription export complex [GO:0000346]; U4 snRNP [GO:0005687]; U6 snRNP [GO:0005688]	ATP binding [GO:0005524]; ATP hydrolysis activity [GO:0016887]; ATP-dependent activity, acting on RNA [GO:0008186]; ATP-dependent protein binding [GO:0043008]; identical protein binding [GO:0042802]; RNA binding [GO:0003723]; RNA helicase activity [GO:0003724]; U4 snRNA binding [GO:0030621]; U6 snRNA binding [GO:0017070]	1.26783	0.042	Up	1.55284	0.0188	Up	1.26708	0.057	NotSig	1.77878	0.0121	Up	0.285011	0.998	NotSig	0.511705	0.61	NotSig	-0.225941	0.823	NotSig
Q16543	CDC37	Hsp90 co-chaperone Cdc37 (Hsp90 chaperone protein kinase-targeting subunit) (p50Cdc37) [Cleaved into: Hsp90 co-chaperone Cdc37, N-terminally processed]	3D-structure;Acetylation;Chaperone;Cytoplasm;Phosphoprotein;Reference proteome;Ubl conjugation	positive regulation of mitophagy in response to mitochondrial depolarization [GO:0098779]; post-transcriptional regulation of gene expression [GO:0010608]; protein folding [GO:0006457]; protein stabilization [GO:0050821]; protein targeting [GO:0006605]; regulation of cyclin-dependent protein serine/threonine kinase activity [GO:0000079]; regulation of interferon-gamma-mediated signaling pathway […	chaperone complex [GO:0101031]; cytoplasm [GO:0005737]; cytosol [GO:0005829]; extracellular exosome [GO:0070062]; HSP90-CDC37 chaperone complex [GO:1990565]	chaperone binding [GO:0051087]; heat shock protein binding [GO:0031072]; Hsp90 protein binding [GO:0051879]; kinase binding [GO:0019900]; protein kinase binding [GO:0019901]; protein kinase regulator activity [GO:0019887]; scaffold protein binding [GO:0097110]; unfolded protein binding [GO:0051082]	1.39196	0.00167	Up	0.519961	0.214	NotSig	1.40951	0.0023	Up	0.246851	0.645	NotSig	-0.871995	0.155	NotSig	-1.16266	0.0247	Down	0.27311	0.634	NotSig
P31749	AKT1;AKT2;AKT3	RAC-alpha serine/threonine-protein kinase (EC 2.7.11.1) (Protein kinase B) (PKB) (Protein kinase B alpha) (PKB alpha) (Proto-oncogene c-Akt) (RAC-PK-alpha)	3D-structure;Acetylation;Alternative splicing;Apoptosis;ATP-binding;Carbohydrate metabolism;Cell membrane;Cytoplasm;Developmental protein;Disease variant;Disulfide bond;Glucose metabolism;Glycogen biosynthesis;Glycogen metabolism;Glycoprotein;Isopeptide bond;Kinase;Membrane;Neurogenesis;Nucleotide-binding;Nucleus;Phosphoprotein;Proto-oncogene;Reference proteome;Serine/threonine-protein kinase;Sug…	activation-induced cell death of T cells [GO:0006924]; anoikis [GO:0043276]; apoptotic mitochondrial changes [GO:0008637]; behavioral response to pain [GO:0048266]; carbohydrate transport [GO:0008643]; cell differentiation [GO:0030154]; cell migration involved in sprouting angiogenesis [GO:0002042]; cell population proliferation [GO:0008283]; cellular response to cadmium ion [GO:0071276]; cellula…	cell-cell junction [GO:0005911]; ciliary basal body [GO:0036064]; cytoplasm [GO:0005737]; cytosol [GO:0005829]; extrinsic component of cytoplasmic side of plasma membrane [GO:0031234]; lamellipodium [GO:0030027]; microtubule cytoskeleton [GO:0015630]; mitochondrion [GO:0005739]; nucleoplasm [GO:0005654]; nucleus [GO:0005634]; plasma membrane [GO:0005886]; postsynapse [GO:0098794]; protein-contain…	14-3-3 protein binding [GO:0071889]; ATP binding [GO:0005524]; calmodulin binding [GO:0005516]; enzyme binding [GO:0019899]; identical protein binding [GO:0042802]; kinase activity [GO:0016301]; nitric-oxide synthase regulator activity [GO:0030235]; phosphatidylinositol-3,4,5-trisphosphate binding [GO:0005547]; phosphatidylinositol-3,4-bisphosphate binding [GO:0043325]; potassium channel activato…	1.09435	0.0189	Up	0.372137	0.445	NotSig	0.418836	0.412	NotSig	-0.0741398	0.916	NotSig	-0.722216	0.392	NotSig	-0.492976	0.456	NotSig	0.446277	0.449	NotSig
O14929	HAT1	Histone acetyltransferase type B catalytic subunit (EC 2.3.1.48) (Histone acetyltransferase 1)	3D-structure;Acetylation;Acyltransferase;Alternative splicing;Cytoplasm;Mitochondrion;Nucleus;Phosphoprotein;Reference proteome;Transferase	chromosome organization [GO:0051276]; DNA replication-dependent chromatin assembly [GO:0006335]; DNA replication-independent chromatin assembly [GO:0006336]; histone H4 acetylation [GO:0043967]; internal protein amino acid acetylation [GO:0006475]; subtelomeric heterochromatin assembly [GO:0031509]	chromatin [GO:0000785]; chromosome, telomeric region [GO:0000781]; mitochondrion [GO:0005739]; nuclear matrix [GO:0016363]; nucleoplasm [GO:0005654]; nucleus [GO:0005634]; protein-containing complex [GO:0032991]	H4 histone acetyltransferase activity [GO:0010485]; histone acetyltransferase activity [GO:0004402]; histone binding [GO:0042393]	1.14498	0.00176	Up	0.97085	0.00827	NotSig	0.730759	0.0447	NotSig	0.502925	0.169	NotSig	-0.174127	0.997	NotSig	-0.227833	0.689	NotSig	0.467924	0.252	NotSig
P17302	GJA1	Gap junction alpha-1 protein (Connexin-43) (Cx43) (Gap junction 43 kDa heart protein)	3D-structure;Acetylation;Cataract;Cell junction;Cell membrane;Disease variant;Disulfide bond;Endoplasmic reticulum;Gap junction;Hypotrichosis;Isopeptide bond;Membrane;Palmoplantar keratoderma;Phosphoprotein;Reference proteome;S-nitrosylation;Transmembrane;Transmembrane helix;Ubl conjugation	atrial cardiac muscle cell action potential [GO:0086014]; bone development [GO:0060348]; bone remodeling [GO:0046849]; cardiac conduction system development [GO:0003161]; cell communication by electrical coupling [GO:0010644]; cell communication by electrical coupling involved in cardiac conduction [GO:0086064]; cell-cell signaling [GO:0007267]; cellular response to amyloid-beta [GO:1904646]; est…	apical plasma membrane [GO:0016324]; cell junction [GO:0030054]; cell-cell contact zone [GO:0044291]; connexin complex [GO:0005922]; cytoplasm [GO:0005737]; endoplasmic reticulum membrane [GO:0005789]; focal adhesion [GO:0005925]; gap junction [GO:0005921]; Golgi apparatus [GO:0005794]; Golgi membrane [GO:0000139]; Golgi-associated vesicle membrane [GO:0030660]; integral component of plasma membr…	alpha-tubulin binding [GO:0043014]; beta-catenin binding [GO:0008013]; efflux transmembrane transporter activity [GO:0015562]; gap junction channel activity [GO:0005243]; gap junction channel activity involved in cardiac conduction electrical coupling [GO:0086075]; gap junction channel activity involved in cell communication by electrical coupling [GO:1903763]; gap junction hemi-channel activity …	1.37475	0.0493	Up	0.476575	0.53	NotSig	-0.501699	0.548	NotSig	0.279976	0.772	NotSig	-0.898176	0.619	NotSig	0.781675	0.429	NotSig	0.196599	0.865	NotSig
P31689	DNAJA1	DnaJ homolog subfamily A member 1 (DnaJ protein homolog 2) (HSDJ) (Heat shock 40 kDa protein 4) (Heat shock protein J2) (HSJ-2) (Human DnaJ protein 2) (hDj-2)	3D-structure;Acetylation;Alternative splicing;Chaperone;Cytoplasm;Endoplasmic reticulum;Lipoprotein;Membrane;Metal-binding;Methylation;Microsome;Mitochondrion;Nucleus;Phosphoprotein;Prenylation;Reference proteome;Repeat;Zinc;Zinc-finger	androgen receptor signaling pathway [GO:0030521]; flagellated sperm motility [GO:0030317]; negative regulation of apoptotic process [GO:0043066]; negative regulation of establishment of protein localization to mitochondrion [GO:1903748]; negative regulation of JUN kinase activity [GO:0043508]; negative regulation of nitrosative stress-induced intrinsic apoptotic signaling pathway [GO:1905259]; ne…	cytoplasm [GO:0005737]; cytoplasmic side of endoplasmic reticulum membrane [GO:0098554]; cytosol [GO:0005829]; extracellular exosome [GO:0070062]; membrane [GO:0016020]; microtubule cytoskeleton [GO:0015630]; mitochondrion [GO:0005739]; nucleus [GO:0005634]; perinuclear region of cytoplasm [GO:0048471]	ATP binding [GO:0005524]; ATPase activator activity [GO:0001671]; C3HC4-type RING finger domain binding [GO:0055131]; chaperone binding [GO:0051087]; G protein-coupled receptor binding [GO:0001664]; Hsp70 protein binding [GO:0030544]; low-density lipoprotein particle receptor binding [GO:0050750]; metal ion binding [GO:0046872]; Tat protein binding [GO:0030957]; ubiquitin protein ligase binding […	2.00392	0.000224	Up	1.1504	0.0188	Up	1.86149	0.000742	Up	0.863521	0.0796	NotSig	-0.853515	0.241	NotSig	-0.997974	0.0735	NotSig	0.286882	0.662	NotSig
Q8IVD9	NUDCD3	NudC domain-containing protein 3	3D-structure;Phosphoprotein;Reference proteome	cilium assembly [GO:0060271]; protein folding [GO:0006457]; protein localization to pericentriolar material [GO:1905793]	cytoplasm [GO:0005737]; cytoplasmic dynein complex [GO:0005868]	unfolded protein binding [GO:0051082]	1.88612	0.00119	Up	0.79685	0.146	NotSig	2.02288	0.00105	Up	0.464403	0.466	NotSig	-1.08927	0.172	NotSig	-1.55848	0.0223	Down	0.332447	0.662	NotSig
Q01085	TIAL1	Nucleolysin TIAR (TIA-1-related protein)	3D-structure;Acetylation;Alternative splicing;Apoptosis;Cytoplasm;Lysosome;Nucleus;Phosphoprotein;Reference proteome;Repeat;RNA-binding	apoptotic process [GO:0006915]; defense response [GO:0006952]; germ cell development [GO:0007281]; negative regulation of cell population proliferation [GO:0008285]; positive regulation of hippo signaling [GO:0035332]; positive regulation of miRNA-mediated gene silencing [GO:2000637]; positive regulation of stem cell proliferation [GO:2000648]; regulation of transcription by RNA polymerase II [GO…	cytolytic granule [GO:0044194]; cytoplasm [GO:0005737]; cytoplasmic stress granule [GO:0010494]; lysosome [GO:0005764]; nucleoplasm [GO:0005654]; nucleus [GO:0005634]	DNA binding [GO:0003677]; mRNA 3'-UTR AU-rich region binding [GO:0035925]; mRNA 3'-UTR binding [GO:0003730]; protein-RNA adaptor activity [GO:0140517]; RNA binding [GO:0003723]	1.11778	0.0396	Up	0.307871	0.608	NotSig	0.59691	0.31	NotSig	0.566503	0.368	NotSig	-0.809911	0.452	NotSig	-0.0304072	0.98	NotSig	-0.258632	0.752	NotSig
Q01831	XPC	DNA repair protein complementing XP-C cells (Xeroderma pigmentosum group C-complementing protein) (p125)	3D-structure;Alternative splicing;Chromosome;Cytoplasm;Direct protein sequencing;Disease variant;DNA damage;DNA repair;DNA-binding;Isopeptide bond;Nucleus;Phosphoprotein;Reference proteome;Transcription;Transcription regulation;Ubl conjugation;Xeroderma pigmentosum	DNA repair [GO:0006281]; mismatch repair [GO:0006298]; mitotic intra-S DNA damage checkpoint signaling [GO:0031573]; nucleotide-excision repair [GO:0006289]; positive regulation of DNA-templated transcription [GO:0045893]; pyrimidine dimer repair by nucleotide-excision repair [GO:0000720]; regulation of mitotic cell cycle phase transition [GO:1901990]; response to auditory stimulus [GO:0010996]; …	cytoplasm [GO:0005737]; cytosol [GO:0005829]; intracellular membrane-bounded organelle [GO:0043231]; mitochondrion [GO:0005739]; nucleolus [GO:0005730]; nucleoplasm [GO:0005654]; nucleotide-excision repair complex [GO:0000109]; nucleotide-excision repair factor 2 complex [GO:0000111]; nucleus [GO:0005634]; plasma membrane [GO:0005886]; site of DNA damage [GO:0090734]; XPC complex [GO:0071942]	bubble DNA binding [GO:0000405]; damaged DNA binding [GO:0003684]; DNA damage sensor activity [GO:0140612]; heteroduplex DNA loop binding [GO:0000404]; protein-containing complex binding [GO:0044877]; RNA polymerase II-specific DNA-binding transcription factor binding [GO:0061629]; single-stranded DNA binding [GO:0003697]; transcription coactivator activity [GO:0003713]	1.39776	0.00391	Up	1.32621	0.00778	Up	1.17843	0.0162	Up	1.54345	0.00462	Up	-0.0715492	0.998	NotSig	0.36502	0.622	NotSig	-0.217236	0.753	NotSig
O60884	DNAJA2	DnaJ homolog subfamily A member 2 (Cell cycle progression restoration gene 3 protein) (Dnj3) (Dj3) (HIRA-interacting protein 4) (Renal carcinoma antigen NY-REN-14)	Acetylation;Chaperone;Isopeptide bond;Lipoprotein;Membrane;Metal-binding;Methylation;Phosphoprotein;Prenylation;Reference proteome;Repeat;Ubl conjugation;Zinc;Zinc-finger	positive regulation of cell population proliferation [GO:0008284]; protein refolding [GO:0042026]; response to heat [GO:0009408]	cytoplasm [GO:0005737]; cytosol [GO:0005829]; extracellular exosome [GO:0070062]; membrane [GO:0016020]	ATP binding [GO:0005524]; ATPase activator activity [GO:0001671]; chaperone binding [GO:0051087]; Hsp70 protein binding [GO:0030544]; metal ion binding [GO:0046872]; unfolded protein binding [GO:0051082]	1.4631	0.00109	Up	0.676738	0.103	NotSig	1.56308	0.000948	Up	0.605922	0.169	NotSig	-0.786357	0.203	NotSig	-0.95716	0.0564	NotSig	0.0708163	0.926	NotSig
Q9UJY1	HSPB8	Heat shock protein beta-8 (HspB8) (Alpha-crystallin C chain) (E2-induced gene 1 protein) (Protein kinase H11) (Small stress protein-like protein HSP22)	Chaperone;Charcot-Marie-Tooth disease;Cytoplasm;Disease variant;Methylation;Neurodegeneration;Neuropathy;Nucleus;Phosphoprotein;Reference proteome;Stress response	cellular response to unfolded protein [GO:0034620]; positive regulation of aggrephagy [GO:1905337]	chaperone complex [GO:0101031]; cytoplasm [GO:0005737]; cytosol [GO:0005829]; nucleoplasm [GO:0005654]; nucleus [GO:0005634]	identical protein binding [GO:0042802]; protein homodimerization activity [GO:0042803]	1.42254	0.00851	Up	1.3429	0.015	Up	2.05931	0.000742	Up	1.58164	0.00796	Up	-0.0796369	0.998	NotSig	-0.477661	0.544	NotSig	-0.23874	0.761	NotSig
O14613	CDC42EP2	Cdc42 effector protein 2 (Binder of Rho GTPases 1)	Acetylation;Cell shape;Cytoplasm;Cytoskeleton;Membrane;Phosphoprotein;Reference proteome	actin cytoskeleton organization [GO:0030036]; actin filament organization [GO:0007015]; cellular response to interferon-gamma [GO:0071346]; positive regulation of actin filament polymerization [GO:0030838]; positive regulation of protein-containing complex assembly [GO:0031334]; positive regulation of pseudopodium assembly [GO:0031274]; regulation of cell shape [GO:0008360]; Rho protein signal tr…	cytoplasm [GO:0005737]; cytoskeleton [GO:0005856]; cytosol [GO:0005829]; endomembrane system [GO:0012505]; membrane [GO:0016020]; microtubule cytoskeleton [GO:0015630]; phagocytic vesicle [GO:0045335]; plasma membrane [GO:0005886]	GTPase activator activity [GO:0005096]; opioid peptide activity [GO:0001515]; small GTPase binding [GO:0031267]	1.43485	0.00461	Up	1.86504	0.000851	Up	1.26001	0.0151	Up	1.77972	0.00351	Up	0.430191	0.874	NotSig	0.519706	0.453	NotSig	0.0853219	0.923	NotSig
P82909	MRPS36	Alpha-ketoglutarate dehydrogenase component 4	Acetylation;Mitochondrion;Phosphoprotein;Reference proteome;Tricarboxylic acid cycle	2-oxoglutarate metabolic process [GO:0006103]; tricarboxylic acid cycle [GO:0006099]	mitochondrial inner membrane [GO:0005743]; mitochondrial oxoglutarate dehydrogenase complex [GO:0009353]; mitochondrion [GO:0005739]		1.60327	0.0129	Up	0.413611	0.543	NotSig	0.773346	0.251	NotSig	0.316575	0.709	NotSig	-1.18966	0.215	NotSig	-0.456772	0.665	NotSig	0.0970359	0.938	NotSig
Q96EK5	KIFBP	KIF-binding protein (KIF1-binding protein) (Kinesin family binding protein)	3D-structure;Cytoplasm;Cytoskeleton;Developmental protein;Differentiation;Hirschsprung disease;Neurogenesis;Phosphoprotein;Reference proteome	central nervous system projection neuron axonogenesis [GO:0021952]; in utero embryonic development [GO:0001701]; microtubule cytoskeleton organization [GO:0000226]; mitochondrial transport [GO:0006839]; neuron projection maintenance [GO:1990535]	cytoskeleton [GO:0005856]; mitochondrion [GO:0005739]	kinesin binding [GO:0019894]	1.22345	0.0121	Up	0.224828	0.676	NotSig	1.40761	0.00731	Up	0.245472	0.7	NotSig	-0.99862	0.155	NotSig	-1.16214	0.0475	Down	-0.0206443	0.985	NotSig
P61758	VBP1	Prefoldin subunit 3 (HIBBJ46) (von Hippel-Lindau-binding protein 1) (VBP-1) (VHL-binding protein 1)	3D-structure;Acetylation;Alternative splicing;Chaperone;Cytoplasm;Nucleus;Reference proteome	microtubule-based process [GO:0007017]; negative regulation of amyloid fibril formation [GO:1905907]; protein folding [GO:0006457]; protein stabilization [GO:0050821]; tubulin complex assembly [GO:0007021]	cytoplasm [GO:0005737]; cytosol [GO:0005829]; intracellular membrane-bounded organelle [GO:0043231]; nucleus [GO:0005634]; polysome [GO:0005844]; prefoldin complex [GO:0016272]	amyloid-beta binding [GO:0001540]; tubulin binding [GO:0015631]; unfolded protein binding [GO:0051082]	1.23062	0.001	Up	1.01858	0.00628	Up	0.755717	0.0363	NotSig	0.354118	0.365	NotSig	-0.212037	0.972	NotSig	-0.401599	0.388	NotSig	0.664461	0.0973	NotSig
Q99584	S100A13	Protein S100-A13 (S100 calcium-binding protein A13)	3D-structure;Calcium;Copper;Cytoplasm;Lipid-binding;Metal-binding;Phosphoprotein;Protein transport;Reference proteome;Repeat;Secreted;Transport	mast cell degranulation [GO:0043303]; positive regulation of cell population proliferation [GO:0008284]; positive regulation of cytokine production [GO:0001819]; positive regulation of I-kappaB kinase/NF-kappaB signaling [GO:0043123]; positive regulation of interleukin-1 alpha production [GO:0032730]; protein transport [GO:0015031]	cytoplasm [GO:0005737]; cytosol [GO:0005829]; extracellular region [GO:0005576]; extracellular space [GO:0005615]; nucleolus [GO:0005730]; nucleoplasm [GO:0005654]; nucleus [GO:0005634]; perinuclear region of cytoplasm [GO:0048471]; plasma membrane [GO:0005886]	calcium ion binding [GO:0005509]; calcium-dependent protein binding [GO:0048306]; copper ion binding [GO:0005507]; fibroblast growth factor binding [GO:0017134]; lipid binding [GO:0008289]; protein homodimerization activity [GO:0042803]; RAGE receptor binding [GO:0050786]; zinc ion binding [GO:0008270]	1.01644	0.00762	Up	0.701304	0.0593	NotSig	0.246716	0.577	NotSig	0.301192	0.493	NotSig	-0.315137	0.889	NotSig	0.0544763	0.95	NotSig	0.400112	0.384	NotSig
P46109	CRKL	Crk-like protein	3D-structure;Phosphoprotein;Reference proteome;Repeat;SH2 domain;SH3 domain	acetylcholine receptor signaling pathway [GO:0095500]; activation of GTPase activity [GO:0090630]; anterior/posterior pattern specification [GO:0009952]; B cell apoptotic process [GO:0001783]; blood vessel development [GO:0001568]; cell chemotaxis [GO:0060326]; cell migration [GO:0016477]; cellular response to interleukin-7 [GO:0098761]; cellular response to transforming growth factor beta stimul…	cytosol [GO:0005829]; extrinsic component of postsynaptic membrane [GO:0098890]; neuromuscular junction [GO:0031594]; nucleoplasm [GO:0005654]; protein-containing complex [GO:0032991]	cadherin binding [GO:0045296]; identical protein binding [GO:0042802]; phosphotyrosine residue binding [GO:0001784]; receptor tyrosine kinase binding [GO:0030971]; RNA binding [GO:0003723]; RNA polymerase II-specific DNA-binding transcription factor binding [GO:0061629]; signaling adaptor activity [GO:0035591]	2.39409	0.000279	Up	2.10887	0.00146	Up	1.50763	0.0151	Up	1.346	0.0315	Up	-0.285226	0.997	NotSig	-0.161622	0.899	NotSig	0.762862	0.268	NotSig
P42166	TMPO	Lamina-associated polypeptide 2, isoform alpha (Thymopoietin isoform alpha) (TP alpha) (Thymopoietin-related peptide isoform alpha) (TPRP isoform alpha) [Cleaved into: Thymopoietin (TP) (Splenin); Thymopentin (TP5)]	3D-structure;Acetylation;Alternative splicing;Cardiomyopathy;Chromosome;Coiled coil;Direct protein sequencing;DNA-binding;Methylation;Nucleus;Pharmaceutical;Phosphoprotein;Reference proteome		chromatin [GO:0000785]; nuclear envelope [GO:0005635]; nucleus [GO:0005634]	cadherin binding [GO:0045296]; DNA binding [GO:0003677]; lamin binding [GO:0005521]	1.20446	0.0035	Up	1.0044	0.015	Up	0.806101	0.0506	NotSig	1.11356	0.0115	Up	-0.200061	0.997	NotSig	0.307459	0.626	NotSig	-0.109158	0.864	NotSig
P49585	PCYT1A	Choline-phosphate cytidylyltransferase A (EC 2.7.7.15) (CCT-alpha) (CTP:phosphocholine cytidylyltransferase A) (CCT A) (CT A) (Phosphorylcholine transferase A)	Acetylation;Cone-rod dystrophy;Cytoplasm;Disease variant;Dwarfism;Endoplasmic reticulum;Lipid biosynthesis;Lipid metabolism;Membrane;Nucleotidyltransferase;Nucleus;Phospholipid biosynthesis;Phospholipid metabolism;Phosphoprotein;Reference proteome;Repeat;Transferase;Ubl conjugation	CDP-choline pathway [GO:0006657]; phosphatidylcholine biosynthetic process [GO:0006656]	cytosol [GO:0005829]; endoplasmic reticulum [GO:0005783]; endoplasmic reticulum membrane [GO:0005789]; glycogen granule [GO:0042587]; nuclear envelope [GO:0005635]; nucleus [GO:0005634]; plasma membrane [GO:0005886]	calmodulin binding [GO:0005516]; choline-phosphate cytidylyltransferase activity [GO:0004105]; identical protein binding [GO:0042802]; molecular function inhibitor activity [GO:0140678]; phosphatidylcholine binding [GO:0031210]; protein homodimerization activity [GO:0042803]	1.4448	0.000815	Up	0.984529	0.0172	NotSig	1.12521	0.00877	Up	1.17279	0.00865	Up	-0.460269	0.688	NotSig	0.0475802	0.96	NotSig	-0.188266	0.746	NotSig
O95881	TXNDC12	Thioredoxin domain-containing protein 12 (EC 1.8.4.2) (Endoplasmic reticulum resident protein 18) (ER protein 18) (ERp18) (Endoplasmic reticulum resident protein 19) (ER protein 19) (ERp19) (Thioredoxin-like protein p19) (hTLP19)	3D-structure;Direct protein sequencing;Disulfide bond;Endoplasmic reticulum;Oxidoreductase;Redox-active center;Reference proteome;Signal	negative regulation of cell death [GO:0060548]; negative regulation of endoplasmic reticulum stress-induced intrinsic apoptotic signaling pathway [GO:1902236]	endoplasmic reticulum [GO:0005783]; endoplasmic reticulum lumen [GO:0005788]	protein-disulfide reductase (glutathione) activity [GO:0019153]; protein-disulfide reductase activity [GO:0015035]	1.13329	0.01	Up	0.8336	0.0527	NotSig	0.810569	0.0706	NotSig	0.541359	0.248	NotSig	-0.299691	0.963	NotSig	-0.26921	0.705	NotSig	0.29224	0.621	NotSig
O95816	BAG2	BAG family molecular chaperone regulator 2 (BAG-2) (Bcl-2-associated athanogene 2)	Acetylation;Alternative splicing;Chaperone;Coiled coil;Phosphoprotein;Reference proteome	negative regulation of protein binding [GO:0032091]; negative regulation of protein ubiquitination [GO:0031397]; negative regulation of ubiquitin protein ligase activity [GO:1904667]; positive regulation of proteasomal protein catabolic process [GO:1901800]; positive regulation of protein processing [GO:0010954]; protein folding [GO:0006457]; protein metabolic process [GO:0019538]; protein stabil…	axon [GO:0030424]; chaperone complex [GO:0101031]; cytosol [GO:0005829]; dendrite [GO:0030425]; dendritic microtubule [GO:1901588]	adenyl-nucleotide exchange factor activity [GO:0000774]; chaperone binding [GO:0051087]; heat shock protein binding [GO:0031072]; identical protein binding [GO:0042802]; tau protein binding [GO:0048156]; transmembrane transporter binding [GO:0044325]; ubiquitin protein ligase binding [GO:0031625]	1.49614	0.000279	Up	0.952361	0.0139	NotSig	1.35045	0.00106	Up	0.513592	0.19	NotSig	-0.543782	0.445	NotSig	-0.836857	0.0566	NotSig	0.438769	0.319	NotSig
P11441	UBL4A	Ubiquitin-like protein 4A (Ubiquitin-like protein GDX)	3D-structure;Cytoplasm;Isopeptide bond;Nucleus;Phosphoprotein;Reference proteome;Transport;Ubl conjugation	post-translational protein targeting to endoplasmic reticulum membrane [GO:0006620]; protein modification process [GO:0036211]; regulation of protein stability [GO:0031647]; tail-anchored membrane protein insertion into ER membrane [GO:0071816]; ubiquitin-dependent protein catabolic process [GO:0006511]	BAT3 complex [GO:0071818]; cytoplasm [GO:0005737]; cytosol [GO:0005829]; membrane [GO:0016020]; nucleoplasm [GO:0005654]; nucleus [GO:0005634]	chaperone binding [GO:0051087]; ubiquitin-like protein transferase activity [GO:0019787]	2.17793	0.00119	Up	2.01798	0.00371	Up	0.81896	0.217	NotSig	0.37343	0.644	NotSig	-0.159948	0.998	NotSig	-0.44553	0.669	NotSig	1.64455	0.0256	Up
P07900	HSP90AA1;HSP90AB1;HSP90AB4P	Heat shock protein HSP 90-alpha (EC 3.6.4.10) (Heat shock 86 kDa) (HSP 86) (HSP86) (Lipopolysaccharide-associated protein 2) (LAP-2) (LPS-associated protein 2) (Renal carcinoma antigen NY-REN-38)	3D-structure;Acetylation;Alternative splicing;ATP-binding;Cell membrane;Chaperone;Cytoplasm;Direct protein sequencing;Host-virus interaction;Hydrolase;Membrane;Mitochondrion;Nucleotide-binding;Nucleus;Phosphoprotein;Reference proteome;S-nitrosylation;Stress response;Ubl conjugation	activation of innate immune response [GO:0002218]; axon extension [GO:0048675]; cardiac muscle cell apoptotic process [GO:0010659]; cellular response to heat [GO:0034605]; cellular response to virus [GO:0098586]; central nervous system neuron axonogenesis [GO:0021955]; chaperone-mediated autophagy [GO:0061684]; chaperone-mediated protein complex assembly [GO:0051131]; establishment of cell polari…	apical plasma membrane [GO:0016324]; axonal growth cone [GO:0044295]; basolateral plasma membrane [GO:0016323]; brush border membrane [GO:0031526]; cell surface [GO:0009986]; collagen-containing extracellular matrix [GO:0062023]; cytoplasm [GO:0005737]; cytosol [GO:0005829]; dendritic growth cone [GO:0044294]; endocytic vesicle lumen [GO:0071682]; extracellular exosome [GO:0070062]; extracellular…	ATP binding [GO:0005524]; ATP hydrolysis activity [GO:0016887]; ATP-dependent protein folding chaperone [GO:0140662]; CTP binding [GO:0002135]; dATP binding [GO:0032564]; disordered domain specific binding [GO:0097718]; DNA polymerase binding [GO:0070182]; GTP binding [GO:0005525]; GTPase binding [GO:0051020]; histone deacetylase binding [GO:0042826]; identical protein binding [GO:0042802]; MHC c…	2.08577	0.00114	Up	0.534544	0.384	NotSig	1.79263	0.00598	Up	0.25735	0.748	NotSig	-1.55122	0.0569	NotSig	-1.53528	0.0354	Down	0.277194	0.755	NotSig
P07900	HSP90AA1;HSP90AB1	Heat shock protein HSP 90-alpha (EC 3.6.4.10) (Heat shock 86 kDa) (HSP 86) (HSP86) (Lipopolysaccharide-associated protein 2) (LAP-2) (LPS-associated protein 2) (Renal carcinoma antigen NY-REN-38)	3D-structure;Acetylation;Alternative splicing;ATP-binding;Cell membrane;Chaperone;Cytoplasm;Direct protein sequencing;Host-virus interaction;Hydrolase;Membrane;Mitochondrion;Nucleotide-binding;Nucleus;Phosphoprotein;Reference proteome;S-nitrosylation;Stress response;Ubl conjugation	activation of innate immune response [GO:0002218]; axon extension [GO:0048675]; cardiac muscle cell apoptotic process [GO:0010659]; cellular response to heat [GO:0034605]; cellular response to virus [GO:0098586]; central nervous system neuron axonogenesis [GO:0021955]; chaperone-mediated autophagy [GO:0061684]; chaperone-mediated protein complex assembly [GO:0051131]; establishment of cell polari…	apical plasma membrane [GO:0016324]; axonal growth cone [GO:0044295]; basolateral plasma membrane [GO:0016323]; brush border membrane [GO:0031526]; cell surface [GO:0009986]; collagen-containing extracellular matrix [GO:0062023]; cytoplasm [GO:0005737]; cytosol [GO:0005829]; dendritic growth cone [GO:0044294]; endocytic vesicle lumen [GO:0071682]; extracellular exosome [GO:0070062]; extracellular…	ATP binding [GO:0005524]; ATP hydrolysis activity [GO:0016887]; ATP-dependent protein folding chaperone [GO:0140662]; CTP binding [GO:0002135]; dATP binding [GO:0032564]; disordered domain specific binding [GO:0097718]; DNA polymerase binding [GO:0070182]; GTP binding [GO:0005525]; GTPase binding [GO:0051020]; histone deacetylase binding [GO:0042826]; identical protein binding [GO:0042802]; MHC c…	2.40334	0.000279	Up	0.827437	0.162	NotSig	2.2706	0.000829	Up	0.654074	0.326	NotSig	-1.57591	0.0512	NotSig	-1.61652	0.0273	Down	0.173363	0.859	NotSig
Q01628	IFITM3	Interferon-induced transmembrane protein 3 (Dispanin subfamily A member 2b) (DSPA2b) (Interferon-inducible protein 1-8U)	Antiviral defense;Cell membrane;Cytoplasm;Endosome;Immunity;Innate immunity;Isopeptide bond;Lipoprotein;Lysosome;Membrane;Palmitate;Phosphoprotein;Reference proteome;Signal-anchor;Transmembrane;Transmembrane helix;Ubl conjugation	defense response to virus [GO:0051607]; immune response [GO:0006955]; negative regulation of viral entry into host cell [GO:0046597]; negative regulation of viral genome replication [GO:0045071]; negative regulation of viral transcription [GO:0032897]; response to interferon-alpha [GO:0035455]; response to interferon-beta [GO:0035456]; response to interferon-gamma [GO:0034341]; response to virus …	early endosome membrane [GO:0031901]; integral component of membrane [GO:0016021]; late endosome membrane [GO:0031902]; lysosomal membrane [GO:0005765]; perinuclear region of cytoplasm [GO:0048471]; plasma membrane [GO:0005886]; protein-containing complex [GO:0032991]		2.07835	0.0228	Up	2.20157	0.02	Up	0.691094	0.513	NotSig	-1.66915	0.0815	NotSig	0.123218	0.998	NotSig	-2.36025	0.0354	Down	3.87072	0.000419	Up
O15212	PFDN6	Prefoldin subunit 6 (Protein Ke2)	3D-structure;Acetylation;Chaperone;Isopeptide bond;Reference proteome;Ubl conjugation	chaperone-mediated protein complex assembly [GO:0051131]; negative regulation of amyloid fibril formation [GO:1905907]; protein folding [GO:0006457]; protein stabilization [GO:0050821]	chaperone complex [GO:0101031]; cytoplasm [GO:0005737]; prefoldin complex [GO:0016272]; RPAP3/R2TP/prefoldin-like complex [GO:1990062]	amyloid-beta binding [GO:0001540]; chaperone binding [GO:0051087]; unfolded protein binding [GO:0051082]	1.43757	0.00101	Up	1.30979	0.00337	Up	1.0928	0.0114	Up	0.865623	0.0445	NotSig	-0.127783	0.998	NotSig	-0.227174	0.744	NotSig	0.444164	0.369	NotSig
Q7Z4F1	LRP10	Low-density lipoprotein receptor-related protein 10 (LRP-10)	Alternative splicing;Coated pit;Disulfide bond;Endocytosis;Glycoprotein;Membrane;Phosphoprotein;Receptor;Reference proteome;Repeat;Signal;Transmembrane;Transmembrane helix	inner ear development [GO:0048839]; lipid metabolic process [GO:0006629]; lipid transport [GO:0006869]	clathrin-coated pit [GO:0005905]; integral component of membrane [GO:0016021]; membrane [GO:0016020]; plasma membrane [GO:0005886]	low-density lipoprotein particle receptor activity [GO:0005041]	1.75013	0.0346	Up	2.14834	0.0143	Up	-0.302873	0.786	NotSig	-0.461019	0.672	NotSig	0.398211	0.997	NotSig	-0.158146	0.934	NotSig	2.60936	0.00781	Up
Q3MHD2	LSM12	Protein LSM12	Acetylation;Alternative splicing;Cytoplasm;Direct protein sequencing;Phosphoprotein;Reference proteome		cytoplasm [GO:0005737]		1.59143	0.00937	Up	1.07182	0.0739	NotSig	1.09904	0.0771	NotSig	1.57069	0.0169	Up	-0.519603	0.874	NotSig	0.471653	0.62	NotSig	-0.498868	0.524	NotSig
Q9UJG1	MOSPD1	Motile sperm domain-containing protein 1	Alternative splicing;Differentiation;Endoplasmic reticulum;Golgi apparatus;Membrane;Reference proteome;Transmembrane;Transmembrane helix	cell differentiation [GO:0030154]; negative regulation of transcription by RNA polymerase II [GO:0000122]; positive regulation of transcription by RNA polymerase II [GO:0045944]	cytoplasm [GO:0005737]; endoplasmic reticulum membrane [GO:0005789]; Golgi membrane [GO:0000139]; integral component of membrane [GO:0016021]; nucleus [GO:0005634]; perinuclear region of cytoplasm [GO:0048471]		1.34838	0.0337	Up	0.873108	0.173	NotSig	-1.59712	0.018	Down	-0.571652	0.443	NotSig	-0.475275	0.944	NotSig	1.02547	0.184	NotSig	1.44476	0.0493	Up
Q9GZM8	NDE1;NDEL1	Nuclear distribution protein nudE-like 1 (Protein Nudel) (Mitosin-associated protein 1)	3D-structure;Alternative splicing;Centromere;Chromosome;Coiled coil;Cytoplasm;Cytoskeleton;Developmental protein;Differentiation;Kinetochore;Lipoprotein;Microtubule;Neurogenesis;Palmitate;Phosphoprotein;Reference proteome;Transport	activation of GTPase activity [GO:0090630]; cell migration [GO:0016477]; central nervous system neuron axonogenesis [GO:0021955]; centrosome localization [GO:0051642]; cerebral cortex radially oriented cell migration [GO:0021799]; chromosome segregation [GO:0007059]; establishment of chromosome localization [GO:0051303]; establishment of mitotic spindle orientation [GO:0000132]; inner cell mass c…	axon cytoplasm [GO:1904115]; axon hillock [GO:0043203]; cell leading edge [GO:0031252]; central region of growth cone [GO:0090724]; centrosome [GO:0005813]; cytosol [GO:0005829]; kinesin complex [GO:0005871]; kinetochore [GO:0000776]; microtubule [GO:0005874]; neurofilament cytoskeleton [GO:0060053]; nuclear envelope [GO:0005635]; spindle [GO:0005819]; synaptic vesicle [GO:0008021]	alpha-tubulin binding [GO:0043014]; beta-tubulin binding [GO:0048487]; identical protein binding [GO:0042802]; microtubule binding [GO:0008017]; oligopeptidase activity [GO:0070012]; protein-containing complex binding [GO:0044877]	1.06105	0.0151	Up	0.983502	0.0263	NotSig	0.303335	0.553	NotSig	1.16687	0.0153	Up	-0.0775476	0.998	NotSig	0.863534	0.0938	NotSig	-0.183366	0.783	NotSig
P08238	HSP90AB1;HSP90B1	Heat shock protein HSP 90-beta (HSP 90) (Heat shock 84 kDa) (HSP 84) (HSP84)	3D-structure;Acetylation;ATP-binding;Cell membrane;Chaperone;Cytoplasm;Direct protein sequencing;Glycoprotein;Membrane;Methylation;Nucleotide-binding;Nucleus;Phosphoprotein;Reference proteome;S-nitrosylation;Secreted;Stress response;Ubl conjugation	axon extension [GO:0048675]; cellular response to heat [GO:0034605]; cellular response to interleukin-4 [GO:0071353]; cellular response to organic cyclic compound [GO:0071407]; central nervous system neuron axonogenesis [GO:0021955]; chaperone-mediated protein complex assembly [GO:0051131]; establishment of cell polarity [GO:0030010]; negative regulation of complement-dependent cytotoxicity [GO:1…	apical plasma membrane [GO:0016324]; aryl hydrocarbon receptor complex [GO:0034751]; axonal growth cone [GO:0044295]; basolateral plasma membrane [GO:0016323]; brush border membrane [GO:0031526]; cell surface [GO:0009986]; cytoplasm [GO:0005737]; cytosol [GO:0005829]; dendritic growth cone [GO:0044294]; dynein axonemal particle [GO:0120293]; extracellular exosome [GO:0070062]; extracellular regio…	ATP binding [GO:0005524]; ATP hydrolysis activity [GO:0016887]; ATP-dependent protein binding [GO:0043008]; ATP-dependent protein folding chaperone [GO:0140662]; cadherin binding [GO:0045296]; CTP binding [GO:0002135]; dATP binding [GO:0032564]; disordered domain specific binding [GO:0097718]; DNA polymerase binding [GO:0070182]; double-stranded RNA binding [GO:0003725]; GTP binding [GO:0005525];…	1.50889	0.00281	Up	0.190676	0.729	NotSig	1.13348	0.0255	Up	0.275194	0.658	NotSig	-1.31822	0.0467	Down	-0.858285	0.131	NotSig	-0.0845181	0.922	NotSig
Q32P28	P3H1;P3H2	Prolyl 3-hydroxylase 1 (EC 1.14.11.7) (Growth suppressor 1) (Leucine- and proline-enriched proteoglycan 1) (Leprecan-1)	Alternative splicing;Coiled coil;Dioxygenase;Dwarfism;Endoplasmic reticulum;Extracellular matrix;Glycoprotein;Iron;Metal-binding;Osteogenesis imperfecta;Oxidoreductase;Reference proteome;Repeat;Secreted;Signal;TPR repeat;Vitamin C	bone development [GO:0060348]; chaperone-mediated protein folding [GO:0061077]; collagen metabolic process [GO:0032963]; negative regulation of cell population proliferation [GO:0008285]; negative regulation of post-translational protein modification [GO:1901874]; positive regulation of neuron projection development [GO:0010976]; protein folding [GO:0006457]; protein hydroxylation [GO:0018126]; p…	cytoplasm [GO:0005737]; endoplasmic reticulum [GO:0005783]; endoplasmic reticulum lumen [GO:0005788]; extracellular exosome [GO:0070062]; membrane [GO:0016020]; nucleus [GO:0005634]; protein-containing complex [GO:0032991]	iron ion binding [GO:0005506]; L-ascorbic acid binding [GO:0031418]; procollagen-proline 3-dioxygenase activity [GO:0019797]	1.67165	0.0114	Up	2.14062	0.0032	Up	0.149845	0.872	NotSig	-1.43203	0.0393	Down	0.468968	0.955	NotSig	-1.58187	0.0458	Down	3.57264	6.2e-05	Up
Q9NQ92	COPRS	Coordinator of PRMT5 and differentiation stimulator (Cooperator of PRMT5) (Protein TTP1)	Acetylation;Chromatin regulator;Direct protein sequencing;Myogenesis;Nucleus;Phosphoprotein;Reference proteome;Transcription;Transcription regulation	chromatin organization [GO:0006325]; histone H4-R3 methylation [GO:0043985]; muscle organ development [GO:0007517]	cytosol [GO:0005829]; nucleoplasm [GO:0005654]; nucleus [GO:0005634]; plasma membrane [GO:0005886]	histone binding [GO:0042393]	1.12549	0.0402	Up	0.811446	0.147	NotSig	0.62568	0.291	NotSig	0.308478	0.671	NotSig	-0.314041	0.98	NotSig	-0.317202	0.741	NotSig	0.502967	0.485	NotSig
O43681	GET3	ATPase GET3 (EC 3.6.-.-) (Arsenical pump-driving ATPase) (Arsenite-stimulated ATPase) (Guided entry of tail-anchored proteins factor 3, ATPase) (Transmembrane domain recognition complex 40 kDa ATPase subunit) (hARSA-I) (hASNA-I)	3D-structure;Acetylation;ATP-binding;Cytoplasm;Endoplasmic reticulum;Hydrolase;Metal-binding;Nucleotide-binding;Nucleus;Reference proteome;Transport;Zinc	post-translational protein targeting to endoplasmic reticulum membrane [GO:0006620]; protein insertion into ER membrane [GO:0045048]; tail-anchored membrane protein insertion into ER membrane [GO:0071816]	cytoplasm [GO:0005737]; endoplasmic reticulum membrane [GO:0005789]; extracellular exosome [GO:0070062]; GET complex [GO:0043529]; nucleolus [GO:0005730]; nucleoplasm [GO:0005654]	arsenite transmembrane transporter activity [GO:0015105]; ATP binding [GO:0005524]; ATP hydrolysis activity [GO:0016887]; metal ion binding [GO:0046872]	1.88988	0.000224	Up	1.84645	0.00038	Up	0.503852	0.284	NotSig	0.10407	0.867	NotSig	-0.0434286	0.998	NotSig	-0.399783	0.547	NotSig	1.74238	0.000963	Up
Q96PU8	QKI	Protein quaking (Hqk) (HqkI)	3D-structure;Alternative splicing;Cytoplasm;Developmental protein;Differentiation;Methylation;mRNA processing;mRNA splicing;mRNA transport;Nucleus;Phosphoprotein;Reference proteome;RNA-binding;SH3-binding;Translation regulation;Transport	long-chain fatty acid biosynthetic process [GO:0042759]; mRNA processing [GO:0006397]; mRNA transport [GO:0051028]; myelination [GO:0042552]; positive regulation of gene expression [GO:0010628]; regulation of mRNA splicing, via spliceosome [GO:0048024]; regulation of translation [GO:0006417]; RNA splicing [GO:0008380]; spermatid development [GO:0007286]; vascular associated smooth muscle cell dif…	cytoplasm [GO:0005737]; nucleus [GO:0005634]; synapse [GO:0045202]	mRNA binding [GO:0003729]; RNA binding [GO:0003723]; SH3 domain binding [GO:0017124]	1.21786	0.00434	Up	1.1291	0.00963	Up	0.847423	0.0492	NotSig	1.27713	0.00645	Up	-0.0887635	0.998	NotSig	0.429703	0.463	NotSig	-0.148029	0.822	NotSig
O60518	RANBP6	Ran-binding protein 6 (RanBP6)	Acetylation;Coiled coil;Cytoplasm;Nucleus;Protein transport;Reference proteome;Repeat;Transport	protein import into nucleus [GO:0006606]	cytoplasm [GO:0005737]; nucleus [GO:0005634]	nuclear import signal receptor activity [GO:0061608]; nuclear localization sequence binding [GO:0008139]	1.15751	0.0314	Up	1.21325	0.0274	Up	1.04543	0.0643	NotSig	0.907429	0.113	NotSig	0.0557387	0.998	NotSig	-0.138004	0.907	NotSig	0.305824	0.693	NotSig
Q9UNF1	MAGED2	Melanoma-associated antigen D2 (11B6) (Breast cancer-associated gene 1 protein) (BCG-1) (Hepatocellular carcinoma-associated protein JCL-1) (MAGE-D2 antigen)	Acetylation;Alternative splicing;Bartter syndrome;Direct protein sequencing;Disease variant;Phosphoprotein;Reference proteome;Tumor antigen	female pregnancy [GO:0007565]; negative regulation of transcription by RNA polymerase II [GO:0000122]; renal sodium ion absorption [GO:0070294]	cytosol [GO:0005829]; extracellular region [GO:0005576]; membrane [GO:0016020]; nucleolus [GO:0005730]; nucleoplasm [GO:0005654]; nucleus [GO:0005634]; platelet alpha granule lumen [GO:0031093]		1.19561	0.0158	Up	0.988239	0.0462	NotSig	1.15077	0.0266	Up	0.807997	0.122	NotSig	-0.207373	0.998	NotSig	-0.342776	0.675	NotSig	0.180242	0.818	NotSig
Q9UHD1	CHORDC1	Cysteine and histidine-rich domain-containing protein 1 (CHORD domain-containing protein 1) (CHORD-containing protein 1) (CHP-1) (Protein morgana)	3D-structure;Acetylation;Alternative splicing;Chaperone;Direct protein sequencing;Metal-binding;Phosphoprotein;Reference proteome;Repeat;Stress response;Zinc	centrosome duplication [GO:0051298]; chaperone-mediated protein folding [GO:0061077]; negative regulation of Rho-dependent protein serine/threonine kinase activity [GO:2000299]; regulation of cellular response to heat [GO:1900034]; regulation of centrosome duplication [GO:0010824]		ADP binding [GO:0043531]; ATP binding [GO:0005524]; Hsp90 protein binding [GO:0051879]; zinc ion binding [GO:0008270]	1.17762	0.0135	Up	0.594669	0.211	NotSig	1.27664	0.0116	Up	0.668591	0.187	NotSig	-0.58295	0.649	NotSig	-0.608051	0.326	NotSig	-0.0739218	0.935	NotSig
Q6P996	PDXDC1	Pyridoxal-dependent decarboxylase domain-containing protein 1 (EC 4.1.1.-)	Alternative splicing;Decarboxylase;Lyase;Phosphoprotein;Pyridoxal phosphate;Reference proteome	carboxylic acid metabolic process [GO:0019752]	Golgi apparatus [GO:0005794]; intracellular membrane-bounded organelle [GO:0043231]	cadherin binding [GO:0045296]; carboxy-lyase activity [GO:0016831]; pyridoxal phosphate binding [GO:0030170]	1.0077	0.0447	Up	0.976743	0.0555	NotSig	0.795909	0.134	NotSig	0.906099	0.0915	NotSig	-0.0309534	0.998	NotSig	0.110189	0.925	NotSig	0.070644	0.946	NotSig
Q58FF6	HSP90AB4P	Putative heat shock protein HSP 90-beta 4	ATP-binding;Chaperone;Cytoplasm;Nucleotide-binding;Reference proteome;Stress response	cellular response to heat [GO:0034605]; protein folding [GO:0006457]; protein stabilization [GO:0050821]	cytosol [GO:0005829]; perinuclear region of cytoplasm [GO:0048471]; plasma membrane [GO:0005886]; protein-containing complex [GO:0032991]	ATP binding [GO:0005524]; ATP hydrolysis activity [GO:0016887]; ATP-dependent protein folding chaperone [GO:0140662]; disordered domain specific binding [GO:0097718]; enzyme binding [GO:0019899]; unfolded protein binding [GO:0051082]	2.63151	0.000196	Up	1.26228	0.0368	Up	2.80545	0.000165	Up	1.46568	0.0238	Up	-1.36924	0.0957	NotSig	-1.33977	0.06	NotSig	-0.203407	0.834	NotSig
O14979	HNRNPD;HNRNPDL	Heterogeneous nuclear ribonucleoprotein D-like (hnRNP D-like) (hnRNP DL) (AU-rich element RNA-binding factor) (JKT41-binding protein) (Protein laAUF1)	Acetylation;Activator;Alternative splicing;Cytoplasm;Direct protein sequencing;Disease variant;DNA-binding;Isopeptide bond;Limb-girdle muscular dystrophy;Methylation;Nucleus;Phosphoprotein;Reference proteome;Repeat;Repressor;RNA-binding;Transcription;Transcription regulation;Ubl conjugation	regulation of gene expression [GO:0010468]; RNA processing [GO:0006396]	cytosol [GO:0005829]; nucleoplasm [GO:0005654]; nucleus [GO:0005634]; spliceosomal complex [GO:0005681]	DNA binding [GO:0003677]; double-stranded DNA binding [GO:0003690]; poly(A) binding [GO:0008143]; poly(G) binding [GO:0034046]; RNA binding [GO:0003723]; single-stranded DNA binding [GO:0003697]	1.05725	0.0402	Up	0.700134	0.182	NotSig	1.10415	0.0452	Up	1.16813	0.0368	Up	-0.357117	0.963	NotSig	0.0639761	0.959	NotSig	-0.467997	0.49	NotSig
O00264	PGRMC1;PGRMC2	Membrane-associated progesterone receptor component 1 (mPR) (Dap1) (IZA)	3D-structure;Alternative splicing;Direct protein sequencing;Endoplasmic reticulum;Iron;Lipid-binding;Membrane;Metal-binding;Microsome;Mitochondrion;Mitochondrion outer membrane;Phosphoprotein;Receptor;Reference proteome;Steroid-binding;Transmembrane;Transmembrane helix	heme biosynthetic process [GO:0006783]	cell body [GO:0044297]; endomembrane system [GO:0012505]; endoplasmic reticulum [GO:0005783]; integral component of plasma membrane [GO:0005887]; membrane [GO:0016020]; mitochondrial outer membrane [GO:0005741]; neuron projection [GO:0043005]; neuronal cell body [GO:0043025]; plasma membrane [GO:0005886]; smooth endoplasmic reticulum membrane [GO:0030868]; specific granule membrane [GO:0035579]; …	amyloid-beta binding [GO:0001540]; heme binding [GO:0020037]; metal ion binding [GO:0046872]; protein homodimerization activity [GO:0042803]; steroid binding [GO:0005496]	1.31678	0.00364	Up	1.23149	0.00793	Up	1.11382	0.0151	Up	0.449714	0.363	NotSig	-0.0852938	0.998	NotSig	-0.664101	0.208	NotSig	0.781775	0.121	NotSig
P54105	CLNS1A	Methylosome subunit pICln (Chloride channel, nucleotide sensitive 1A) (Chloride conductance regulatory protein ICln) (I(Cln)) (Chloride ion current inducer protein) (ClCI) (Reticulocyte pICln)	3D-structure;Acetylation;Cytoplasm;Cytoskeleton;Direct protein sequencing;mRNA processing;mRNA splicing;Nucleus;Phosphoprotein;Reference proteome	cell volume homeostasis [GO:0006884]; chloride transport [GO:0006821]; histone H4-R3 methylation [GO:0043985]; mRNA cis splicing, via spliceosome [GO:0045292]; positive regulation of mRNA splicing, via spliceosome [GO:0048026]; spliceosomal snRNP assembly [GO:0000387]	cytoskeleton [GO:0005856]; cytosol [GO:0005829]; methylosome [GO:0034709]; nucleoplasm [GO:0005654]; nucleus [GO:0005634]; pICln-Sm protein complex [GO:0034715]; plasma membrane [GO:0005886]; spliceosomal complex [GO:0005681]	RNA binding [GO:0003723]	1.03248	0.0238	Up	0.745609	0.103	NotSig	0.477773	0.329	NotSig	0.577527	0.246	NotSig	-0.28687	0.972	NotSig	0.0997545	0.925	NotSig	0.168082	0.818	NotSig
Q6EMK4	VASN	Vasorin (Protein slit-like 2)	Disulfide bond;EGF-like domain;Glycoprotein;Leucine-rich repeat;Membrane;Reference proteome;Repeat;Secreted;Signal;Transmembrane;Transmembrane helix	cellular response to hypoxia [GO:0071456]; cellular response to redox state [GO:0071461]; negative regulation of epithelial to mesenchymal transition [GO:0010719]; negative regulation of transforming growth factor beta receptor signaling pathway [GO:0030512]	cell surface [GO:0009986]; extracellular exosome [GO:0070062]; extracellular matrix [GO:0031012]; extracellular space [GO:0005615]; integral component of membrane [GO:0016021]; lysosomal membrane [GO:0005765]; mitochondrion [GO:0005739]; plasma membrane [GO:0005886]	cadherin binding [GO:0045296]; transforming growth factor beta binding [GO:0050431]	1.86176	0.00574	Up	1.79793	0.00944	Up	0.0310792	0.975	NotSig	0.455927	0.571	NotSig	-0.0638301	0.998	NotSig	0.424848	0.693	NotSig	1.342	0.0758	NotSig
P07900	HSP90AA1;HSP90AA4P;HSP90AB1	Heat shock protein HSP 90-alpha (EC 3.6.4.10) (Heat shock 86 kDa) (HSP 86) (HSP86) (Lipopolysaccharide-associated protein 2) (LAP-2) (LPS-associated protein 2) (Renal carcinoma antigen NY-REN-38)	3D-structure;Acetylation;Alternative splicing;ATP-binding;Cell membrane;Chaperone;Cytoplasm;Direct protein sequencing;Host-virus interaction;Hydrolase;Membrane;Mitochondrion;Nucleotide-binding;Nucleus;Phosphoprotein;Reference proteome;S-nitrosylation;Stress response;Ubl conjugation	activation of innate immune response [GO:0002218]; axon extension [GO:0048675]; cardiac muscle cell apoptotic process [GO:0010659]; cellular response to heat [GO:0034605]; cellular response to virus [GO:0098586]; central nervous system neuron axonogenesis [GO:0021955]; chaperone-mediated autophagy [GO:0061684]; chaperone-mediated protein complex assembly [GO:0051131]; establishment of cell polari…	apical plasma membrane [GO:0016324]; axonal growth cone [GO:0044295]; basolateral plasma membrane [GO:0016323]; brush border membrane [GO:0031526]; cell surface [GO:0009986]; collagen-containing extracellular matrix [GO:0062023]; cytoplasm [GO:0005737]; cytosol [GO:0005829]; dendritic growth cone [GO:0044294]; endocytic vesicle lumen [GO:0071682]; extracellular exosome [GO:0070062]; extracellular…	ATP binding [GO:0005524]; ATP hydrolysis activity [GO:0016887]; ATP-dependent protein folding chaperone [GO:0140662]; CTP binding [GO:0002135]; dATP binding [GO:0032564]; disordered domain specific binding [GO:0097718]; DNA polymerase binding [GO:0070182]; GTP binding [GO:0005525]; GTPase binding [GO:0051020]; histone deacetylase binding [GO:0042826]; identical protein binding [GO:0042802]; MHC c…	2.59349	0.000547	Up	1.09821	0.109	NotSig	2.50348	0.00107	Up	1.09713	0.128	NotSig	-1.49528	0.119	NotSig	-1.40635	0.0837	NotSig	0.00108007	1	NotSig
Q58FF8	HSP90AB2P	Putative heat shock protein HSP 90-beta 2 (Heat shock protein 90-beta b) (Heat shock protein 90Bb)	ATP-binding;Chaperone;Coiled coil;Cytoplasm;Nucleotide-binding;Phosphoprotein;Reference proteome;Stress response	cellular response to heat [GO:0034605]; protein folding [GO:0006457]; protein stabilization [GO:0050821]	cytosol [GO:0005829]; extracellular exosome [GO:0070062]; perinuclear region of cytoplasm [GO:0048471]; plasma membrane [GO:0005886]; protein-containing complex [GO:0032991]	ATP binding [GO:0005524]; ATP hydrolysis activity [GO:0016887]; ATP-dependent protein folding chaperone [GO:0140662]; disordered domain specific binding [GO:0097718]; enzyme binding [GO:0019899]; unfolded protein binding [GO:0051082]	2.50857	0.000224	Up	0.880771	0.135	NotSig	2.29784	0.000742	Up	0.586068	0.383	NotSig	-1.6278	0.0467	Down	-1.71177	0.0205	Down	0.294703	0.727	NotSig
O14662	STX16	Syntaxin-16 (Syn16)	Alternative splicing;Coiled coil;Cytoplasm;Golgi apparatus;Membrane;Phosphoprotein;Protein transport;Reference proteome;Transmembrane;Transmembrane helix;Transport	endocytic recycling [GO:0032456]; intracellular protein transport [GO:0006886]; retrograde transport, endosome to Golgi [GO:0042147]; vesicle docking [GO:0048278]; vesicle fusion [GO:0006906]	cytoplasm [GO:0005737]; cytosol [GO:0005829]; endomembrane system [GO:0012505]; focal adhesion [GO:0005925]; Golgi apparatus [GO:0005794]; Golgi cisterna [GO:0031985]; Golgi membrane [GO:0000139]; integral component of membrane [GO:0016021]; integral component of synaptic vesicle membrane [GO:0030285]; intracellular membrane-bounded organelle [GO:0043231]; membrane [GO:0016020]; perinuclear regio…	SNAP receptor activity [GO:0005484]; SNARE binding [GO:0000149]; syntaxin binding [GO:0019905]	2.18874	0.00321	Up	0.980786	0.165	NotSig	1.80186	0.016	Up	1.76559	0.0217	Up	-1.20796	0.297	NotSig	-0.0362712	0.982	NotSig	-0.784807	0.365	NotSig
P16220	CREB1	Cyclic AMP-responsive element-binding protein 1 (CREB-1) (cAMP-responsive element-binding protein 1)	3D-structure;Activator;Alternative splicing;Biological rhythms;Chromosomal rearrangement;Differentiation;DNA-binding;Host-virus interaction;Isopeptide bond;Nucleus;Phosphoprotein;Reference proteome;Transcription;Transcription regulation;Ubl conjugation	axonogenesis [GO:0007409]; cAMP-mediated signaling [GO:0019933]; cellular response to forskolin [GO:1904322]; cellular response to hepatocyte growth factor stimulus [GO:0035729]; cellular response to leukemia inhibitory factor [GO:1990830]; cellular response to retinoic acid [GO:0071300]; cellular response to zinc ion [GO:0071294]; circadian rhythm [GO:0007623]; hormone secretion [GO:0046879]; la…	ATF4-CREB1 transcription factor complex [GO:1990589]; chromatin [GO:0000785]; euchromatin [GO:0000791]; nucleoplasm [GO:0005654]; nucleus [GO:0005634]; RNA polymerase II transcription regulator complex [GO:0090575]; transcription regulator complex [GO:0005667]	cAMP response element binding [GO:0035497]; DNA-binding transcription activator activity, RNA polymerase II-specific [GO:0001228]; DNA-binding transcription factor activity [GO:0003700]; DNA-binding transcription factor activity, RNA polymerase II-specific [GO:0000981]; enzyme binding [GO:0019899]; identical protein binding [GO:0042802]; RNA polymerase II cis-regulatory region sequence-specific D…	1.43043	0.0151	Up	1.51005	0.0143	Up	1.09437	0.0724	NotSig	1.05485	0.0865	NotSig	0.0796222	0.998	NotSig	-0.0395229	0.979	NotSig	0.455205	0.561	NotSig
P07900	HSP90AA1;HSP90AB1;HSP90AB2P;HSP90AB4P	Heat shock protein HSP 90-alpha (EC 3.6.4.10) (Heat shock 86 kDa) (HSP 86) (HSP86) (Lipopolysaccharide-associated protein 2) (LAP-2) (LPS-associated protein 2) (Renal carcinoma antigen NY-REN-38)	3D-structure;Acetylation;Alternative splicing;ATP-binding;Cell membrane;Chaperone;Cytoplasm;Direct protein sequencing;Host-virus interaction;Hydrolase;Membrane;Mitochondrion;Nucleotide-binding;Nucleus;Phosphoprotein;Reference proteome;S-nitrosylation;Stress response;Ubl conjugation	activation of innate immune response [GO:0002218]; axon extension [GO:0048675]; cardiac muscle cell apoptotic process [GO:0010659]; cellular response to heat [GO:0034605]; cellular response to virus [GO:0098586]; central nervous system neuron axonogenesis [GO:0021955]; chaperone-mediated autophagy [GO:0061684]; chaperone-mediated protein complex assembly [GO:0051131]; establishment of cell polari…	apical plasma membrane [GO:0016324]; axonal growth cone [GO:0044295]; basolateral plasma membrane [GO:0016323]; brush border membrane [GO:0031526]; cell surface [GO:0009986]; collagen-containing extracellular matrix [GO:0062023]; cytoplasm [GO:0005737]; cytosol [GO:0005829]; dendritic growth cone [GO:0044294]; endocytic vesicle lumen [GO:0071682]; extracellular exosome [GO:0070062]; extracellular…	ATP binding [GO:0005524]; ATP hydrolysis activity [GO:0016887]; ATP-dependent protein folding chaperone [GO:0140662]; CTP binding [GO:0002135]; dATP binding [GO:0032564]; disordered domain specific binding [GO:0097718]; DNA polymerase binding [GO:0070182]; GTP binding [GO:0005525]; GTPase binding [GO:0051020]; histone deacetylase binding [GO:0042826]; identical protein binding [GO:0042802]; MHC c…	2.05885	0.00119	Up	0.591598	0.332	NotSig	2.10818	0.00139	Up	0.675402	0.308	NotSig	-1.46725	0.0696	NotSig	-1.43277	0.0479	Down	-0.0838036	0.944	NotSig
P11142	HSPA1L;HSPA2;HSPA8	Heat shock cognate 71 kDa protein (EC 3.6.4.10) (Heat shock 70 kDa protein 8) (Lipopolysaccharide-associated protein 1) (LAP-1) (LPS-associated protein 1)	3D-structure;Acetylation;Alternative splicing;ATP-binding;Cell membrane;Chaperone;Cytoplasm;Direct protein sequencing;Host-virus interaction;Hydrolase;Isopeptide bond;Membrane;Methylation;mRNA processing;mRNA splicing;Nucleotide-binding;Nucleus;Phosphoprotein;Reference proteome;Repressor;Spliceosome;Stress response;Transcription;Transcription regulation;Ubl conjugation	ATP metabolic process [GO:0046034]; cellular response to starvation [GO:0009267]; cellular response to steroid hormone stimulus [GO:0071383]; cellular response to unfolded protein [GO:0034620]; chaperone cofactor-dependent protein refolding [GO:0051085]; chaperone-mediated autophagy [GO:0061684]; chaperone-mediated autophagy translocation complex disassembly [GO:1904764]; late endosomal microauto…	autophagosome [GO:0005776]; blood microparticle [GO:0072562]; chaperone complex [GO:0101031]; clathrin-sculpted gamma-aminobutyric acid transport vesicle membrane [GO:0061202]; cytoplasm [GO:0005737]; cytosol [GO:0005829]; dendrite [GO:0030425]; extracellular exosome [GO:0070062]; extracellular region [GO:0005576]; extracellular space [GO:0005615]; ficolin-1-rich granule lumen [GO:1904813]; focal…	ATP binding [GO:0005524]; ATP hydrolysis activity [GO:0016887]; ATP-dependent protein disaggregase activity [GO:0140545]; ATP-dependent protein folding chaperone [GO:0140662]; C3HC4-type RING finger domain binding [GO:0055131]; cadherin binding [GO:0045296]; chaperone binding [GO:0051087]; clathrin-uncoating ATPase activity [GO:1990833]; enzyme binding [GO:0019899]; G protein-coupled receptor bin…	1.43656	0.026	Up	0.632145	0.342	NotSig	1.03194	0.127	NotSig	0.066983	0.949	NotSig	-0.804419	0.645	NotSig	-0.964959	0.225	NotSig	0.565162	0.507	NotSig
P63241	EIF5A;EIF5A2	Eukaryotic translation initiation factor 5A-1 (eIF-5A-1) (eIF-5A1) (Eukaryotic initiation factor 5A isoform 1) (eIF-5A) (Rev-binding factor) (eIF-4D)	3D-structure;Acetylation;Alternative splicing;Cytoplasm;Direct protein sequencing;Disease variant;Elongation factor;Endoplasmic reticulum;Hypusine;Membrane;Nucleus;Protein biosynthesis;Reference proteome;RNA-binding	cellular response to virus [GO:0098586]; positive regulation of intrinsic apoptotic signaling pathway by p53 class mediator [GO:1902255]; positive regulation of transcription by RNA polymerase II [GO:0045944]; positive regulation of translational elongation [GO:0045901]; positive regulation of translational termination [GO:0045905]; tumor necrosis factor-mediated signaling pathway [GO:0033209]	annulate lamellae [GO:0005642]; cytoplasm [GO:0005737]; cytosol [GO:0005829]; endoplasmic reticulum membrane [GO:0005789]; membrane [GO:0016020]; nuclear pore [GO:0005643]; nucleus [GO:0005634]	protein N-terminus binding [GO:0047485]; ribosome binding [GO:0043022]; RNA binding [GO:0003723]; translation elongation factor activity [GO:0003746]; U6 snRNA binding [GO:0017070]	1.22579	0.00595	Up	1.02283	0.0216	Up	0.956301	0.0359	NotSig	1.01531	0.0292	Up	-0.202959	0.997	NotSig	0.0590114	0.954	NotSig	0.00751706	0.995	NotSig
Q9Y6H1	CHCHD2	Coiled-coil-helix-coiled-coil-helix domain-containing protein 2 (Aging-associated gene 10 protein) (HCV NS2 trans-regulated protein) (NS2TP)	Activator;Disulfide bond;Mitochondrion;Neurodegeneration;Nucleus;Parkinson disease;Parkinsonism;Reference proteome;Transcription	cellular response to oxidative stress [GO:0034599]; mitochondrion organization [GO:0007005]; positive regulation of mitochondrial ATP synthesis coupled electron transport [GO:1905448]; positive regulation of transcription by RNA polymerase II [GO:0045944]; regulation of cellular response to hypoxia [GO:1900037]	mitochondrial intermembrane space [GO:0005758]; mitochondrion [GO:0005739]; nucleus [GO:0005634]	DNA-binding transcription factor binding [GO:0140297]; sequence-specific DNA binding [GO:0043565]	1.65799	0.0246	Up	1.20899	0.103	NotSig	-0.00313807	0.997	NotSig	0.548012	0.544	NotSig	-0.448996	0.978	NotSig	0.55115	0.648	NotSig	0.66098	0.491	NotSig
Q9NZQ3	NCKIPSD	NCK-interacting protein with SH3 domain (54 kDa VacA-interacting protein) (54 kDa vimentin-interacting protein) (VIP54) (90 kDa SH3 protein interacting with Nck) (AF3p21) (Dia-interacting protein 1) (DIP-1) (Diaphanous protein-interacting protein) (SH3 adapter protein SPIN90) (WASP-interacting SH3-domain protein) (WISH) (Wiskott-Aldrich syndrome protein-interacting protein)	3D-structure;Alternative splicing;Chromosomal rearrangement;Nucleus;Phosphoprotein;Proto-oncogene;Reference proteome;SH3 domain;SH3-binding	cytoskeleton organization [GO:0007010]; endocytosis [GO:0006897]; positive regulation of neuron projection development [GO:0010976]	cytosol [GO:0005829]; intermediate filament [GO:0005882]; nucleus [GO:0005634]	Arp2/3 complex binding [GO:0071933]; cytoskeletal protein binding [GO:0008092]; SH3 domain binding [GO:0017124]	1.0474	0.0301	Up	0.43344	0.386	NotSig	0.445847	0.402	NotSig	0.36808	0.531	NotSig	-0.613957	0.619	NotSig	-0.0777672	0.946	NotSig	0.0653598	0.947	NotSig
Q15427	SF3B4	Splicing factor 3B subunit 4 (Pre-mRNA-splicing factor SF3b 49 kDa subunit) (Spliceosome-associated protein 49) (SAP 49)	3D-structure;Acetylation;Direct protein sequencing;mRNA processing;mRNA splicing;Nucleus;Phosphoprotein;Reference proteome;Repeat;RNA-binding;Spliceosome	mRNA processing [GO:0006397]; mRNA splicing, via spliceosome [GO:0000398]; positive regulation of mRNA splicing, via spliceosome [GO:0048026]; RNA splicing [GO:0008380]; RNA splicing, via transesterification reactions [GO:0000375]; U2-type prespliceosome assembly [GO:1903241]	nucleoplasm [GO:0005654]; nucleus [GO:0005634]; spliceosomal complex [GO:0005681]; U12-type spliceosomal complex [GO:0005689]; U2 snRNP [GO:0005686]; U2-type precatalytic spliceosome [GO:0071005]; U2-type spliceosomal complex [GO:0005684]	RNA binding [GO:0003723]; splicing factor binding [GO:1990935]	1.06214	0.0092	Up	0.555576	0.162	NotSig	0.370689	0.392	NotSig	0.323582	0.49	NotSig	-0.506559	0.601	NotSig	-0.0471073	0.96	NotSig	0.231995	0.679	NotSig
O15397	IPO7;IPO8	Importin-8 (Imp8) (Ran-binding protein 8) (RanBP8)	Alternative splicing;Aortic aneurysm;Cytoplasm;Disease variant;Nucleus;Phosphoprotein;Protein transport;Reference proteome;Transport	protein import into nucleus [GO:0006606]; signal transduction [GO:0007165]	cytosol [GO:0005829]; nuclear envelope [GO:0005635]; nucleoplasm [GO:0005654]	small GTPase binding [GO:0031267]	1.50412	0.0084	Up	1.09212	0.05	Up	1.51305	0.0113	Up	1.16319	0.0484	Up	-0.412	0.944	NotSig	-0.34986	0.704	NotSig	-0.0710754	0.949	NotSig
O15347	HMGB3	High mobility group protein B3 (High mobility group protein 2a) (HMG-2a) (High mobility group protein 4) (HMG-4)	3D-structure;Acetylation;Chromosome;Cytoplasm;Disulfide bond;DNA-binding;Immunity;Innate immunity;Microphthalmia;Nucleus;Oxidation;Phosphoprotein;Reference proteome;Repeat;Transcription;Transcription regulation	DNA geometric change [GO:0032392]; DNA recombination [GO:0006310]; innate immune response [GO:0045087]; negative regulation of B cell differentiation [GO:0045578]; negative regulation of myeloid cell differentiation [GO:0045638]; regulation of transcription by RNA polymerase II [GO:0006357]	chromosome [GO:0005694]; cytoplasm [GO:0005737]; nucleus [GO:0005634]	DNA binding, bending [GO:0008301]; double-stranded DNA binding [GO:0003690]; four-way junction DNA binding [GO:0000400]; RNA binding [GO:0003723]	1.69232	0.0114	Up	1.37612	0.0373	Up	1.54887	0.0259	Up	1.34134	0.0539	NotSig	-0.316199	0.997	NotSig	-0.207532	0.885	NotSig	0.0347807	0.98	NotSig
O94817	ATG12	Ubiquitin-like protein ATG12 (Autophagy-related protein 12) (APG12-like)	3D-structure;Acetylation;Alternative splicing;Autophagy;Cytoplasm;Host-virus interaction;Isopeptide bond;Membrane;Reference proteome;Ubl conjugation pathway	autophagosome assembly [GO:0000045]; autophagy of mitochondrion [GO:0000422]; autophagy of nucleus [GO:0044804]; C-terminal protein lipidation [GO:0006501]; macroautophagy [GO:0016236]; negative regulation of defense response to virus [GO:0050687]; negative regulation of innate immune response [GO:0045824]; negative regulation of type I interferon production [GO:0032480]; positive regulation of v…	Atg12-Atg5-Atg16 complex [GO:0034274]; autophagosome [GO:0005776]; cytosol [GO:0005829]; intracellular membrane-bounded organelle [GO:0043231]; nucleoplasm [GO:0005654]; phagocytic vesicle membrane [GO:0030670]; phagophore assembly site membrane [GO:0034045]; protein-containing complex [GO:0032991]		1.72606	0.0246	Up	0.940218	0.224	NotSig	0.992387	0.221	NotSig	-0.522304	0.586	NotSig	-0.785845	0.789	NotSig	-1.51469	0.0963	NotSig	1.46252	0.105	NotSig
P07900	HSP90AA1;HSP90AA4P	Heat shock protein HSP 90-alpha (EC 3.6.4.10) (Heat shock 86 kDa) (HSP 86) (HSP86) (Lipopolysaccharide-associated protein 2) (LAP-2) (LPS-associated protein 2) (Renal carcinoma antigen NY-REN-38)	3D-structure;Acetylation;Alternative splicing;ATP-binding;Cell membrane;Chaperone;Cytoplasm;Direct protein sequencing;Host-virus interaction;Hydrolase;Membrane;Mitochondrion;Nucleotide-binding;Nucleus;Phosphoprotein;Reference proteome;S-nitrosylation;Stress response;Ubl conjugation	activation of innate immune response [GO:0002218]; axon extension [GO:0048675]; cardiac muscle cell apoptotic process [GO:0010659]; cellular response to heat [GO:0034605]; cellular response to virus [GO:0098586]; central nervous system neuron axonogenesis [GO:0021955]; chaperone-mediated autophagy [GO:0061684]; chaperone-mediated protein complex assembly [GO:0051131]; establishment of cell polari…	apical plasma membrane [GO:0016324]; axonal growth cone [GO:0044295]; basolateral plasma membrane [GO:0016323]; brush border membrane [GO:0031526]; cell surface [GO:0009986]; collagen-containing extracellular matrix [GO:0062023]; cytoplasm [GO:0005737]; cytosol [GO:0005829]; dendritic growth cone [GO:0044294]; endocytic vesicle lumen [GO:0071682]; extracellular exosome [GO:0070062]; extracellular…	ATP binding [GO:0005524]; ATP hydrolysis activity [GO:0016887]; ATP-dependent protein folding chaperone [GO:0140662]; CTP binding [GO:0002135]; dATP binding [GO:0032564]; disordered domain specific binding [GO:0097718]; DNA polymerase binding [GO:0070182]; GTP binding [GO:0005525]; GTPase binding [GO:0051020]; histone deacetylase binding [GO:0042826]; identical protein binding [GO:0042802]; MHC c…	1.6255	0.0242	Up	0.503122	0.512	NotSig	1.25718	0.0958	NotSig	0.567994	0.511	NotSig	-1.12237	0.392	NotSig	-0.689182	0.519	NotSig	-0.0648713	0.964	NotSig
Q7Z4S6	KIF21A	Kinesin-like protein KIF21A (Kinesin-like protein KIF2) (Renal carcinoma antigen NY-REN-62)	3D-structure;Acetylation;Alternative splicing;ATP-binding;Cell projection;Coiled coil;Cytoplasm;Cytoskeleton;Disease variant;Microtubule;Motor protein;Nucleotide-binding;Phosphoprotein;Reference proteome;Repeat;WD repeat	microtubule-based movement [GO:0007018]	axon [GO:0030424]; cytosol [GO:0005829]; dendrite [GO:0030425]; kinesin complex [GO:0005871]; microtubule [GO:0005874]; plasma membrane [GO:0005886]	ankyrin repeat binding [GO:0071532]; ATP binding [GO:0005524]; ATP hydrolysis activity [GO:0016887]; microtubule binding [GO:0008017]; microtubule motor activity [GO:0003777]	1.08904	0.0472	Up	0.4135	0.483	NotSig	0.910712	0.117	NotSig	0.300579	0.681	NotSig	-0.675536	0.662	NotSig	-0.610133	0.433	NotSig	0.112921	0.91	NotSig
Q7L5D6	GET4	Golgi to ER traffic protein 4 homolog (Conserved edge-expressed protein) (Transmembrane domain recognition complex 35 kDa subunit) (TRC35)	3D-structure;Acetylation;Alternative splicing;Cytoplasm;Direct protein sequencing;Phosphoprotein;Reference proteome;Transport;Ubl conjugation	cytoplasmic sequestering of protein [GO:0051220]; maintenance of unfolded protein involved in ERAD pathway [GO:1904378]; post-translational protein targeting to endoplasmic reticulum membrane [GO:0006620]; protein insertion into ER membrane [GO:0045048]; regulation of protein stability [GO:0031647]; tail-anchored membrane protein insertion into ER membrane [GO:0071816]; ubiquitin-dependent protei…	BAT3 complex [GO:0071818]; chromosome [GO:0005694]; cytoplasm [GO:0005737]; cytosol [GO:0005829]; nucleolus [GO:0005730]; nucleoplasm [GO:0005654]	chaperone binding [GO:0051087]	2.43896	0.00145	Up	3.50297	0.000109	Up	1.43198	0.0582	NotSig	-0.112421	0.918	NotSig	1.06402	0.448	NotSig	-1.5444	0.0713	NotSig	3.6154	0.000101	Up
P30260	CDC27	Cell division cycle protein 27 homolog (Anaphase-promoting complex subunit 3) (APC3) (CDC27 homolog) (CDC27Hs) (H-NUC)	3D-structure;Alternative splicing;Cytoplasm;Cytoskeleton;Nucleus;Phosphoprotein;Reference proteome;Repeat;TPR repeat;Ubl conjugation pathway	anaphase-promoting complex-dependent catabolic process [GO:0031145]; cell division [GO:0051301]; metaphase/anaphase transition of mitotic cell cycle [GO:0007091]; positive regulation of mitotic metaphase/anaphase transition [GO:0045842]; protein K11-linked ubiquitination [GO:0070979]; protein ubiquitination [GO:0016567]; regulation of meiotic cell cycle [GO:0051445]; regulation of mitotic cell cy…	anaphase-promoting complex [GO:0005680]; centrosome [GO:0005813]; cytoplasm [GO:0005737]; cytosol [GO:0005829]; mitotic spindle [GO:0072686]; nucleoplasm [GO:0005654]; nucleus [GO:0005634]; spindle [GO:0005819]	protein phosphatase binding [GO:0019903]	1.53253	0.0292	Up	1.77888	0.0166	Up	1.55523	0.0368	Up	1.42981	0.0548	NotSig	0.246358	0.998	NotSig	-0.125423	0.94	NotSig	0.349077	0.734	NotSig
O95249	GOSR1	Golgi SNAP receptor complex member 1 (28 kDa Golgi SNARE protein) (28 kDa cis-Golgi SNARE p28) (GOS-28)	Acetylation;Alternative splicing;Coiled coil;ER-Golgi transport;Golgi apparatus;Membrane;Phosphoprotein;Protein transport;Reference proteome;Transmembrane;Transmembrane helix;Transport	endoplasmic reticulum to Golgi vesicle-mediated transport [GO:0006888]; intra-Golgi vesicle-mediated transport [GO:0006891]; protein transport [GO:0015031]; retrograde transport, endosome to Golgi [GO:0042147]; vesicle fusion [GO:0006906]	cis-Golgi network [GO:0005801]; cytosol [GO:0005829]; Golgi apparatus [GO:0005794]; Golgi medial cisterna [GO:0005797]; Golgi membrane [GO:0000139]; integral component of membrane [GO:0016021]; membrane [GO:0016020]; SNARE complex [GO:0031201]; transport vesicle [GO:0030133]	SNAP receptor activity [GO:0005484]	1.72572	0.0114	Up	2.17432	0.00337	Up	0.0807779	0.938	NotSig	0.765074	0.305	NotSig	0.448601	0.963	NotSig	0.684296	0.474	NotSig	1.40925	0.067	NotSig
Q7Z417	NUFIP2	FMR1-interacting protein NUFIP2 (82 kDa FMRP-interacting protein) (82-FIP) (Cell proliferation-inducing gene 1 protein) (FMRP-interacting protein 2) (Nuclear FMR1-interacting protein 2)	Alternative splicing;Cytoplasm;Direct protein sequencing;Isopeptide bond;Methylation;Nucleus;Phosphoprotein;Reference proteome;RNA-binding;Ubl conjugation		cytoplasm [GO:0005737]; cytoplasmic stress granule [GO:0010494]; cytosol [GO:0005829]; membrane [GO:0016020]; nuclear body [GO:0016604]; nucleoplasm [GO:0005654]; nucleus [GO:0005634]; polysomal ribosome [GO:0042788]	RNA binding [GO:0003723]	1.14005	0.01	Up	0.922334	0.0347	NotSig	0.731877	0.104	NotSig	-0.0261495	0.97	NotSig	-0.217717	0.997	NotSig	-0.758027	0.14	NotSig	0.948483	0.0552	NotSig
O94964	SOGA1	Protein SOGA1 (SOGA family member 1) (Suppressor of glucose by autophagy) (Suppressor of glucose, autophagy-associated protein 1) [Cleaved into: N-terminal form; C-terminal 80 kDa form (80-kDa SOGA fragment)]	Alternative splicing;Phosphoprotein;Reference proteome;Secreted	insulin receptor signaling pathway [GO:0008286]; negative regulation of gluconeogenesis [GO:0045721]; regulation of autophagy [GO:0010506]	extracellular exosome [GO:0070062]; extracellular space [GO:0005615]		1.41331	0.0135	Up	1.38304	0.0192	Up	1.24459	0.0373	Up	0.953012	0.112	NotSig	-0.0302681	0.998	NotSig	-0.291579	0.773	NotSig	0.430026	0.572	NotSig
Q9HCN4	GPN1	GPN-loop GTPase 1 (EC 3.6.5.-) (MBD2-interacting protein) (MBDin) (RNAPII-associated protein 4) (XPA-binding protein 1)	Acetylation;Alternative splicing;Cytoplasm;Direct protein sequencing;GTP-binding;Hydrolase;Nucleotide-binding;Nucleus;Phosphoprotein;Reference proteome		cytosol [GO:0005829]; mitochondrion [GO:0005739]; nucleoplasm [GO:0005654]	GTP binding [GO:0005525]; GTPase activity [GO:0003924]	1.03693	0.007	Up	0.525105	0.161	NotSig	1.04378	0.00986	Up	0.886022	0.0292	NotSig	-0.511827	0.531	NotSig	-0.157761	0.825	NotSig	-0.360916	0.446	NotSig
P22681	CBL	E3 ubiquitin-protein ligase CBL (EC 2.3.2.27) (Casitas B-lineage lymphoma proto-oncogene) (Proto-oncogene c-Cbl) (RING finger protein 55) (RING-type E3 ubiquitin transferase CBL) (Signal transduction protein CBL)	3D-structure;Calcium;Cell membrane;Cell projection;Cytoplasm;Disease variant;Golgi apparatus;Membrane;Metal-binding;Phosphoprotein;Proto-oncogene;Reference proteome;Repeat;Transferase;Ubl conjugation;Ubl conjugation pathway;Zinc;Zinc-finger	cell surface receptor signaling pathway [GO:0007166]; cellular response to DNA damage stimulus [GO:0006974]; cellular response to nerve growth factor stimulus [GO:1990090]; cellular response to oxygen-glucose deprivation [GO:0090650]; cellular response to platelet-derived growth factor stimulus [GO:0036120]; cytokine-mediated signaling pathway [GO:0019221]; entry of bacterium into host cell [GO:0…	cilium [GO:0005929]; cytosol [GO:0005829]; flotillin complex [GO:0016600]; focal adhesion [GO:0005925]; Golgi apparatus [GO:0005794]; growth cone [GO:0030426]; membrane raft [GO:0045121]; perinuclear region of cytoplasm [GO:0048471]; plasma membrane [GO:0005886]	cadherin binding [GO:0045296]; calcium ion binding [GO:0005509]; ephrin receptor binding [GO:0046875]; phosphatidylinositol 3-kinase regulatory subunit binding [GO:0036312]; phosphotyrosine residue binding [GO:0001784]; receptor tyrosine kinase binding [GO:0030971]; SH3 domain binding [GO:0017124]; ubiquitin protein ligase activity [GO:0061630]; ubiquitin-protein transferase activity [GO:0004842]	1.51561	0.007	Up	0.955991	0.0818	NotSig	0.755981	0.184	NotSig	0.488961	0.443	NotSig	-0.559624	0.787	NotSig	-0.267021	0.787	NotSig	0.46703	0.516	NotSig
P17535	JUND	Transcription factor JunD (Transcription factor AP-1 subunit JunD)	3D-structure;Activator;Disulfide bond;DNA-binding;Nucleus;Phosphoprotein;Reference proteome;Transcription;Transcription regulation	aging [GO:0007568]; cellular response to calcium ion [GO:0071277]; cellular response to hypoxia [GO:0071456]; circadian rhythm [GO:0007623]; negative regulation of transcription by RNA polymerase II [GO:0000122]; osteoblast development [GO:0002076]; positive regulation of macrophage activation [GO:0043032]; positive regulation of osteoblast differentiation [GO:0045669]; positive regulation of tra…	chromatin [GO:0000785]; nucleoplasm [GO:0005654]; nucleus [GO:0005634]; protein-DNA complex [GO:0032993]; RNA polymerase II transcription regulator complex [GO:0090575]; transcription factor AP-1 complex [GO:0035976]; transcription regulator complex [GO:0005667]; transcription repressor complex [GO:0017053]	DNA-binding transcription activator activity, RNA polymerase II-specific [GO:0001228]; DNA-binding transcription factor activity, RNA polymerase II-specific [GO:0000981]; enzyme binding [GO:0019899]; nuclear receptor binding [GO:0016922]; RNA polymerase II cis-regulatory region sequence-specific DNA binding [GO:0000978]; sequence-specific double-stranded DNA binding [GO:1990837]; transcription ci…	1.11539	0.0153	Up	0.510799	0.27	NotSig	-0.566065	0.242	NotSig	1.33212	0.00947	Up	-0.604591	0.571	NotSig	1.89819	0.0011	Up	-0.821321	0.125	NotSig
O76080	ZFAND5	AN1-type zinc finger protein 5 (Zinc finger A20 domain-containing protein 2) (Zinc finger protein 216)	Acetylation;Cytoplasm;Metal-binding;Phosphoprotein;Reference proteome;Ubl conjugation pathway;Zinc;Zinc-finger	face development [GO:0060324]; fibroblast migration [GO:0010761]; in utero embryonic development [GO:0001701]; platelet-derived growth factor receptor signaling pathway [GO:0048008]; respiratory system process [GO:0003016]; skeletal system morphogenesis [GO:0048705]; smooth muscle tissue development [GO:0048745]; vasculature development [GO:0001944]	cytoplasm [GO:0005737]	DNA binding [GO:0003677]; zinc ion binding [GO:0008270]	2.20627	0.0199	Up	2.50916	0.0124	Up	1.40101	0.153	NotSig	1.42324	0.155	NotSig	0.302891	0.998	NotSig	0.0222362	0.992	NotSig	1.08592	0.343	NotSig
Q8IZQ5	SELENOH	Selenoprotein H (SelH)	Acetylation;Redox-active center;Reference proteome;Selenocysteine		Golgi apparatus [GO:0005794]	RNA binding [GO:0003723]	1.80292	0.0114	Up	0.71248	0.318	NotSig	1.19916	0.101	NotSig	0.566969	0.493	NotSig	-1.09044	0.392	NotSig	-0.632192	0.546	NotSig	0.145511	0.905	NotSig
P53816	PLAAT3	Phospholipase A and acyltransferase 3 (EC 2.3.1.-) (EC 3.1.1.32) (EC 3.1.1.4) (Adipose-specific phospholipase A2) (AdPLA) (Group XVI phospholipase A1/A2) (H-rev 107 protein homolog) (H-REV107) (HREV107-1) (HRAS-like suppressor 1) (HRAS-like suppressor 3) (HRSL3) (HREV107-3) (Renal carcinoma antigen NY-REN-65)	3D-structure;Cell membrane;Cytoplasm;Endoplasmic reticulum;Host-virus interaction;Hydrolase;Lipid degradation;Lipid metabolism;Lysosome;Membrane;Mitochondrion;Nucleus;Peroxisome;Reference proteome;Transferase;Transmembrane;Transmembrane helix	ether lipid metabolic process [GO:0046485]; lens fiber cell differentiation [GO:0070306]; lipid catabolic process [GO:0016042]; localization [GO:0051179]; membrane disassembly [GO:0030397]; N-acylphosphatidylethanolamine metabolic process [GO:0070292]; organelle disassembly [GO:1903008]; peroxisome organization [GO:0007031]; phosphatidylethanolamine acyl-chain remodeling [GO:0036152]; phospholipi…	cytoplasm [GO:0005737]; cytosol [GO:0005829]; endoplasmic reticulum [GO:0005783]; endoplasmic reticulum membrane [GO:0005789]; integral component of membrane [GO:0016021]; lysosomal membrane [GO:0005765]; lysosome [GO:0005764]; mitochondrial membrane [GO:0031966]; mitochondrion [GO:0005739]; nuclear envelope [GO:0005635]; perinuclear region of cytoplasm [GO:0048471]; peroxisomal membrane [GO:0005…	1-acyl-2-lysophosphatidylserine acylhydrolase activity [GO:0052740]; acyltransferase activity [GO:0016746]; lipid binding [GO:0008289]; N-acyltransferase activity [GO:0016410]; phosphatidylserine 1-acylhydrolase activity [GO:0052739]; phospholipase A1 activity [GO:0008970]; phospholipase A2 activity [GO:0004623]	4.57429	2.68e-05	Up	3.98855	0.000201	Up	1.10781	0.235	NotSig	0.307087	0.802	NotSig	-0.585742	0.966	NotSig	-0.800727	0.546	NotSig	3.68146	0.00045	Up
P06401	PGR	Progesterone receptor (PR) (Nuclear receptor subfamily 3 group C member 3)	3D-structure;Alternative promoter usage;Alternative splicing;Cytoplasm;Direct protein sequencing;DNA-binding;Isopeptide bond;Lipid-binding;Lipoprotein;Membrane;Metal-binding;Mitochondrion;Mitochondrion outer membrane;Nucleus;Palmitate;Phosphoprotein;Receptor;Reference proteome;Steroid-binding;Transcription;Transcription regulation;Ubl conjugation;Zinc;Zinc-finger	cell-cell signaling [GO:0007267]; glandular epithelial cell maturation [GO:0002071]; intracellular steroid hormone receptor signaling pathway [GO:0030518]; lung alveolus development [GO:0048286]; negative regulation of gene expression [GO:0010629]; ovulation from ovarian follicle [GO:0001542]; paracrine signaling [GO:0038001]; positive regulation of gene expression [GO:0010628]; positive regulati…	chromatin [GO:0000785]; cytosol [GO:0005829]; mitochondrial outer membrane [GO:0005741]; nucleoplasm [GO:0005654]	ATPase binding [GO:0051117]; DNA binding [GO:0003677]; DNA-binding transcription activator activity, RNA polymerase II-specific [GO:0001228]; DNA-binding transcription factor activity, RNA polymerase II-specific [GO:0000981]; enzyme binding [GO:0019899]; identical protein binding [GO:0042802]; nuclear receptor activity [GO:0004879]; nuclear steroid receptor activity [GO:0003707]; nucleic acid bin…	8.12931	6.62e-10	Up	7.5367	3.18e-09	Up	7.02078	1.36e-08	Up	6.55293	5.44e-08	Up	-0.592613	0.955	NotSig	-0.467853	0.741	NotSig	0.983767	0.32	NotSig
Q96EV8	DTNBP1	Dysbindin (Biogenesis of lysosome-related organelles complex 1 subunit 8) (BLOC-1 subunit 8) (Dysbindin-1) (Dystrobrevin-binding protein 1) (Hermansky-Pudlak syndrome 7 protein) (HPS7 protein)	Albinism;Alternative initiation;Alternative splicing;Cell membrane;Coiled coil;Cytoplasm;Cytoplasmic vesicle;Endoplasmic reticulum;Endosome;Hermansky-Pudlak syndrome;Membrane;Nucleus;Phosphoprotein;Postsynaptic cell membrane;Reference proteome;Schizophrenia;Sensory transduction;Synapse;Ubl conjugation	actin cytoskeleton reorganization [GO:0031532]; anterograde axonal transport [GO:0008089]; anterograde synaptic vesicle transport [GO:0048490]; blood coagulation [GO:0007596]; brain development [GO:0007420]; dendrite morphogenesis [GO:0048813]; melanosome organization [GO:0032438]; negative regulation of dendritic spine morphogenesis [GO:0061002]; negative regulation of neuron death [GO:1901215];…	anchoring junction [GO:0070161]; axon [GO:0030424]; axon cytoplasm [GO:1904115]; BLOC-1 complex [GO:0031083]; cytoplasm [GO:0005737]; cytosol [GO:0005829]; dendritic spine [GO:0043197]; endoplasmic reticulum membrane [GO:0005789]; endosome membrane [GO:0010008]; glutamatergic synapse [GO:0098978]; growth cone [GO:0030426]; hippocampal mossy fiber to CA3 synapse [GO:0098686]; melanosome membrane […		1.5202	0.0374	Up	1.07415	0.148	NotSig	1.1267	0.142	NotSig	0.36717	0.708	NotSig	-0.446055	0.978	NotSig	-0.759534	0.473	NotSig	0.706976	0.449	NotSig
O75410	TACC1	Transforming acidic coiled-coil-containing protein 1 (Gastric cancer antigen Ga55) (Taxin-1)	Acetylation;Activator;Alternative splicing;Cell cycle;Cell division;Coiled coil;Cytoplasm;Cytoskeleton;Lipoprotein;Membrane;Myristate;Nucleus;Phosphoprotein;Reference proteome;Repeat	cell division [GO:0051301]; cell population proliferation [GO:0008283]; cerebral cortex development [GO:0021987]; microtubule cytoskeleton organization [GO:0000226]; mitotic spindle organization [GO:0007052]	cytoplasm [GO:0005737]; cytosol [GO:0005829]; membrane [GO:0016020]; microtubule organizing center [GO:0005815]; midbody [GO:0030496]; nucleus [GO:0005634]	nuclear estrogen receptor binding [GO:0030331]; nuclear glucocorticoid receptor binding [GO:0035259]; nuclear receptor binding [GO:0016922]; nuclear receptor coactivator activity [GO:0030374]; nuclear retinoic acid receptor binding [GO:0042974]; nuclear retinoid X receptor binding [GO:0046965]; nuclear thyroid hormone receptor binding [GO:0046966]; peroxisome proliferator activated receptor bindi…	1.39448	0.0402	Up	1.22315	0.0778	NotSig	0.562028	0.469	NotSig	-0.0613165	0.956	NotSig	-0.171337	0.998	NotSig	-0.623345	0.546	NotSig	1.28446	0.11	NotSig
Q9UL01	DSE	Dermatan-sulfate epimerase (DS epimerase) (EC 5.1.3.19) (Chondroitin-glucuronate 5-epimerase) (Squamous cell carcinoma antigen recognized by T-cells 2) (SART-2)	3D-structure;Cytoplasmic vesicle;Disease variant;Ehlers-Danlos syndrome;Endoplasmic reticulum;Glycoprotein;Golgi apparatus;Isomerase;Manganese;Membrane;Metal-binding;Microsome;Reference proteome;Signal;Transmembrane;Transmembrane helix	chondroitin sulfate biosynthetic process [GO:0030206]; chondroitin sulfate metabolic process [GO:0030204]; dermatan sulfate biosynthetic process [GO:0030208]; dermatan sulfate metabolic process [GO:0030205]; heparan sulfate proteoglycan biosynthetic process [GO:0015012]	cytoplasmic vesicle membrane [GO:0030659]; endoplasmic reticulum [GO:0005783]; endoplasmic reticulum membrane [GO:0005789]; Golgi apparatus [GO:0005794]; Golgi membrane [GO:0000139]; integral component of membrane [GO:0016021]	chondroitin-glucuronate 5-epimerase activity [GO:0047757]; metal ion binding [GO:0046872]	2.36952	0.00394	Up	1.75066	0.0284	Up	1.26094	0.125	NotSig	1.99036	0.0209	Up	-0.618866	0.92	NotSig	0.729416	0.534	NotSig	-0.239703	0.853	NotSig
P51532	SMARCA4	Transcription activator BRG1 (EC 3.6.4.-) (ATP-dependent helicase SMARCA4) (BRG1-associated factor 190A) (BAF190A) (Mitotic growth and transcription activator) (Protein BRG-1) (Protein brahma homolog 1) (SNF2-beta) (SWI/SNF-related matrix-associated actin-dependent regulator of chromatin subfamily A member 4)	3D-structure;Acetylation;Activator;Alternative splicing;ATP-binding;Bromodomain;Chromatin regulator;Disease variant;Helicase;Hydrolase;Intellectual disability;Isopeptide bond;Neurogenesis;Nucleotide-binding;Nucleus;Phosphoprotein;Reference proteome;Repressor;RNA-binding;Transcription;Transcription regulation;Ubl conjugation	chromatin remodeling [GO:0006338]; negative regulation of androgen receptor signaling pathway [GO:0060766]; negative regulation of cell differentiation [GO:0045596]; negative regulation of cell growth [GO:0030308]; negative regulation of DNA-templated transcription [GO:0045892]; negative regulation of transcription by RNA polymerase II [GO:0000122]; nervous system development [GO:0007399]; neural…	bBAF complex [GO:0140092]; chromatin [GO:0000785]; extracellular space [GO:0005615]; fibrillar center [GO:0001650]; GBAF complex [GO:0140288]; kinetochore [GO:0000776]; membrane [GO:0016020]; nBAF complex [GO:0071565]; npBAF complex [GO:0071564]; nuclear matrix [GO:0016363]; nucleolus [GO:0005730]; nucleoplasm [GO:0005654]; nucleus [GO:0005634]; protein-containing complex [GO:0032991]; RSC-type c…	ATP binding [GO:0005524]; ATP hydrolysis activity [GO:0016887]; ATP-dependent activity, acting on DNA [GO:0008094]; ATP-dependent chromatin remodeler activity [GO:0140658]; DNA binding [GO:0003677]; DNA polymerase binding [GO:0070182]; helicase activity [GO:0004386]; lysine-acetylated histone binding [GO:0070577]; nuclear androgen receptor binding [GO:0050681]; p53 binding [GO:0002039]; protein N…	1.22971	0.028	Up	1.27149	0.0266	Up	0.912204	0.12	NotSig	1.74566	0.00645	Up	0.0417865	0.998	NotSig	0.833459	0.227	NotSig	-0.474169	0.522	NotSig
Q00403	GTF2B	Transcription initiation factor IIB (EC 2.3.1.48) (General transcription factor TFIIB) (S300-II)	3D-structure;Acetylation;Acyltransferase;Chromosome;DNA-binding;Host-virus interaction;Metal-binding;Nucleus;Phosphoprotein;Reference proteome;Repeat;Transcription;Transcription regulation;Transferase;Zinc;Zinc-finger	DNA-templated transcription initiation [GO:0006352]; positive regulation of core promoter binding [GO:1904798]; protein acetylation [GO:0006473]; RNA polymerase II core complex assembly [GO:1990114]; RNA polymerase II preinitiation complex assembly [GO:0051123]; transcription by RNA polymerase II [GO:0006366]; transcription initiation at RNA polymerase II promoter [GO:0006367]; transcriptional st…	chromosome [GO:0005694]; nuclear body [GO:0016604]; nucleoplasm [GO:0005654]; nucleus [GO:0005634]; protein-DNA complex [GO:0032993]; RNA polymerase II transcription regulator complex [GO:0090575]; transcription factor TFIID complex [GO:0005669]; transcription preinitiation complex [GO:0097550]	acetyltransferase activity [GO:0016407]; DNA-binding transcription factor binding [GO:0140297]; histone acetyltransferase activity [GO:0004402]; nuclear thyroid hormone receptor binding [GO:0046966]; promoter-specific chromatin binding [GO:1990841]; RNA polymerase II complex binding [GO:0000993]; RNA polymerase II core promoter sequence-specific DNA binding [GO:0000979]; RNA polymerase II general…	1.26786	0.0141	Up	0.754438	0.144	NotSig	0.880224	0.101	NotSig	1.3895	0.015	Up	-0.513424	0.803	NotSig	0.509277	0.497	NotSig	-0.635064	0.301	NotSig
Q9BV19	C1orf50	Uncharacterized protein C1orf50	Coiled coil;Reference proteome			identical protein binding [GO:0042802]	1.2326	0.007	Up	0.223802	0.65	NotSig	0.614989	0.183	NotSig	0.147374	0.811	NotSig	-1.0088	0.097	NotSig	-0.467615	0.458	NotSig	0.0764284	0.925	NotSig
Q6DD87	ZNF787	Zinc finger protein 787 (TTF-I-interacting peptide 20)	DNA-binding;Isopeptide bond;Metal-binding;Nucleus;Phosphoprotein;Reference proteome;Repeat;Transcription;Transcription regulation;Ubl conjugation;Zinc;Zinc-finger	regulation of transcription by RNA polymerase II [GO:0006357]	nucleus [GO:0005634]	DNA-binding transcription factor activity, RNA polymerase II-specific [GO:0000981]; metal ion binding [GO:0046872]; sequence-specific DNA binding [GO:0043565]; sequence-specific double-stranded DNA binding [GO:1990837]	1.38186	0.00682	Up	1.11822	0.0266	Up	0.539742	0.308	NotSig	0.646446	0.231	NotSig	-0.263641	0.988	NotSig	0.106704	0.925	NotSig	0.471771	0.452	NotSig
Q9H3R5	CENPH	Centromere protein H (CENP-H) (Interphase centromere complex protein 35)	Acetylation;Centromere;Chromosome;Coiled coil;Isopeptide bond;Kinetochore;Nucleus;Phosphoprotein;Reference proteome;Ubl conjugation	chromosome segregation [GO:0007059]; kinetochore assembly [GO:0051382]; kinetochore organization [GO:0051383]; mitotic spindle organization [GO:0007052]	chromosome [GO:0005694]; cytosol [GO:0005829]; kinetochore [GO:0000776]; nucleolus [GO:0005730]; nucleoplasm [GO:0005654]; nucleus [GO:0005634]	kinetochore binding [GO:0043515]	2.32589	0.000439	Up	0.204168	0.768	NotSig	1.92926	0.0033	Up	0.527994	0.445	NotSig	-2.12173	0.00549	Down	-1.40126	0.0531	NotSig	-0.323826	0.703	NotSig
Q6P1M0	SLC27A4	Long-chain fatty acid transport protein 4 (FATP-4) (Fatty acid transport protein 4) (Arachidonate--CoA ligase) (EC 6.2.1.15) (Long-chain-fatty-acid--CoA ligase) (EC 6.2.1.3) (Solute carrier family 27 member 4) (Very long-chain acyl-CoA synthetase 4) (ACSVL4) (EC 6.2.1.-)	Alternative splicing;Disease variant;Endoplasmic reticulum;Fatty acid metabolism;Ichthyosis;Ligase;Lipid metabolism;Lipid transport;Membrane;Nucleotide-binding;Reference proteome;Transmembrane;Transmembrane helix;Transport	activation of GTPase activity [GO:0090630]; establishment of localization in cell [GO:0051649]; fatty acid metabolic process [GO:0006631]; fatty acid transport [GO:0015908]; glucose import in response to insulin stimulus [GO:0044381]; lipid transport across blood-brain barrier [GO:1990379]; long-chain fatty acid import into cell [GO:0044539]; long-chain fatty acid metabolic process [GO:0001676]; …	brush border membrane [GO:0031526]; endoplasmic reticulum [GO:0005783]; endoplasmic reticulum membrane [GO:0005789]; integral component of membrane [GO:0016021]; membrane [GO:0016020]; microvillus [GO:0005902]; plasma membrane [GO:0005886]	arachidonate-CoA ligase activity [GO:0047676]; fatty acid transmembrane transporter activity [GO:0015245]; long-chain fatty acid transporter activity [GO:0005324]; long-chain fatty acid-CoA ligase activity [GO:0004467]; nucleotide binding [GO:0000166]; oleate transmembrane transporter activity [GO:1901480]; oleoyl-CoA ligase activity [GO:0090434]; palmitoyl-CoA ligase activity [GO:0090433]; very …	1.1221	0.0336	Up	0.970892	0.0687	NotSig	-0.128241	0.866	NotSig	0.238761	0.736	NotSig	-0.151206	0.998	NotSig	0.367002	0.677	NotSig	0.732131	0.244	NotSig
Q14684	RRP1B	Ribosomal RNA processing protein 1 homolog B (RRP1-like protein B)	Acetylation;Activator;Alternative splicing;Apoptosis;Chromosome;Citrullination;Host-virus interaction;mRNA processing;mRNA splicing;Nucleus;Phosphoprotein;Reference proteome;Transcription;Transcription regulation	apoptotic process [GO:0006915]; cellular response to virus [GO:0098586]; mRNA processing [GO:0006397]; negative regulation of GTPase activity [GO:0034260]; positive regulation by host of viral transcription [GO:0043923]; positive regulation of apoptotic process [GO:0043065]; positive regulation of transcription by RNA polymerase II [GO:0045944]; regulation of RNA splicing [GO:0043484]; RNA splici…	chromosome [GO:0005694]; cytosol [GO:0005829]; euchromatin [GO:0000791]; granular component [GO:0001652]; heterochromatin [GO:0000792]; nucleolus [GO:0005730]; nucleoplasm [GO:0005654]; nucleus [GO:0005634]; preribosome, large subunit precursor [GO:0030687]; preribosome, small subunit precursor [GO:0030688]	RNA binding [GO:0003723]; transcription coactivator activity [GO:0003713]	1.14807	0.007	Up	0.916198	0.0288	NotSig	0.270745	0.583	NotSig	0.709695	0.104	NotSig	-0.231872	0.98	NotSig	0.43895	0.455	NotSig	0.206503	0.73	NotSig
Q9BZF3	OSBPL3;OSBPL6	Oxysterol-binding protein-related protein 6 (ORP-6) (OSBP-related protein 6)	Acetylation;Alternative splicing;Cell membrane;Cytoplasm;Endoplasmic reticulum;Endosome;Lipid transport;Lipid-binding;Membrane;Nucleus;Phosphoprotein;Reference proteome;Transport	bile acid biosynthetic process [GO:0006699]; regulation of cholesterol transport [GO:0032374]	cytosol [GO:0005829]; early endosome membrane [GO:0031901]; endoplasmic reticulum membrane [GO:0005789]; intracellular membrane-bounded organelle [GO:0043231]; membrane [GO:0016020]; nuclear membrane [GO:0031965]; perinuclear endoplasmic reticulum [GO:0097038]; plasma membrane [GO:0005886]	cholesterol binding [GO:0015485]; sterol binding [GO:0032934]; sterol transporter activity [GO:0015248]	1.52618	0.0343	Up	0.374884	0.642	NotSig	-0.0127343	0.991	NotSig	0.221369	0.828	NotSig	-1.1513	0.371	NotSig	0.234104	0.882	NotSig	0.153514	0.904	NotSig
Q15811	ITSN1	Intersectin-1 (SH3 domain-containing protein 1A) (SH3P17)	3D-structure;Alternative splicing;Calcium;Cell membrane;Cell projection;Coated pit;Coiled coil;Cytoplasm;Cytoplasmic vesicle;Endocytosis;Endosome;Exocytosis;Host-virus interaction;Membrane;Metal-binding;Nucleus;Phosphoprotein;Protein transport;Reference proteome;Repeat;SH3 domain;Synapse;Synaptosome;Transport	clathrin-dependent synaptic vesicle endocytosis [GO:0150007]; endocytosis [GO:0006897]; endosomal transport [GO:0016197]; exocytosis [GO:0006887]; intracellular signal transduction [GO:0035556]; protein localization [GO:0008104]; protein transport [GO:0015031]; regulation of small GTPase mediated signal transduction [GO:0051056]	anchoring junction [GO:0070161]; clathrin-coated pit [GO:0005905]; cytoplasm [GO:0005737]; cytosol [GO:0005829]; lamellipodium [GO:0030027]; neuron projection [GO:0043005]; nuclear envelope [GO:0005635]; plasma membrane [GO:0005886]; presynapse [GO:0098793]; recycling endosome [GO:0055037]	calcium ion binding [GO:0005509]; guanyl-nucleotide exchange factor activity [GO:0005085]; molecular adaptor activity [GO:0060090]; proline-rich region binding [GO:0070064]	1.2122	0.0241	Up	1.04498	0.0519	NotSig	0.536577	0.357	NotSig	-0.463075	0.46	NotSig	-0.167222	0.998	NotSig	-0.999652	0.113	NotSig	1.50806	0.0167	Up
O00161	SNAP23	Synaptosomal-associated protein 23 (SNAP-23) (Vesicle-membrane fusion protein SNAP-23)	3D-structure;Acetylation;Alternative splicing;Cell membrane;Coiled coil;Direct protein sequencing;Lipoprotein;Membrane;Palmitate;Phosphoprotein;Protein transport;Reference proteome;Repeat;Synapse;Synaptosome;Transport	exocytosis [GO:0006887]; histamine secretion by mast cell [GO:0002553]; membrane fusion [GO:0061025]; post-Golgi vesicle-mediated transport [GO:0006892]; protein transport [GO:0015031]; synaptic vesicle fusion to presynaptic active zone membrane [GO:0031629]; synaptic vesicle priming [GO:0016082]; vesicle fusion [GO:0006906]; vesicle targeting [GO:0006903]	adherens junction [GO:0005912]; azurophil granule [GO:0042582]; cytoplasm [GO:0005737]; extracellular exosome [GO:0070062]; focal adhesion [GO:0005925]; mitochondrion [GO:0005739]; neuron projection [GO:0043005]; nucleoplasm [GO:0005654]; phagocytic vesicle membrane [GO:0030670]; plasma membrane [GO:0005886]; presynapse [GO:0098793]; SNARE complex [GO:0031201]; specific granule [GO:0042581]; spec…	SNAP receptor activity [GO:0005484]; syntaxin binding [GO:0019905]	1.74077	0.0113	Up	1.14399	0.0906	NotSig	1.46009	0.0394	Up	0.185471	0.844	NotSig	-0.596784	0.871	NotSig	-1.27462	0.108	NotSig	0.95852	0.227	NotSig
Q92990	GLMN	Glomulin (FK506-binding protein-associated protein) (FAP) (FKBP-associated protein)	3D-structure;Acetylation;Alternative splicing;Disease variant;Phosphoprotein;Reference proteome	cell surface receptor signaling pathway [GO:0007166]; muscle cell differentiation [GO:0042692]; negative regulation of cell population proliferation [GO:0008285]; negative regulation of T cell proliferation [GO:0042130]; neural tube closure [GO:0001843]; positive regulation of cytokine production [GO:0001819]; positive regulation of interleukin-2 production [GO:0032743]; positive regulation of ph…	Cul2-RING ubiquitin ligase complex [GO:0031462]; Cul3-RING ubiquitin ligase complex [GO:0031463]; Cul4A-RING E3 ubiquitin ligase complex [GO:0031464]; cullin-RING ubiquitin ligase complex [GO:0031461]; cytoplasm [GO:0005737]	hepatocyte growth factor receptor binding [GO:0005171]; signaling receptor binding [GO:0005102]; ubiquitin protein ligase binding [GO:0031625]; ubiquitin-protein transferase inhibitor activity [GO:0055105]	2.04369	0.0254	Up	0.595437	0.543	NotSig	2.35499	0.0155	Up	-0.0405173	0.978	NotSig	-1.44825	0.378	NotSig	-2.39551	0.0353	Down	0.635954	0.613	NotSig
O43765	SGTA	Small glutamine-rich tetratricopeptide repeat-containing protein alpha (Alpha-SGT) (Vpu-binding protein) (UBP)	3D-structure;Acetylation;Chaperone;Cytoplasm;Direct protein sequencing;Host-virus interaction;Nucleus;Phosphoprotein;Reference proteome;Repeat;TPR repeat	negative regulation of ER-associated ubiquitin-dependent protein catabolic process [GO:1903070]; negative regulation of ubiquitin-dependent protein catabolic process [GO:2000059]; positive regulation of ER-associated ubiquitin-dependent protein catabolic process [GO:1903071]; post-translational protein targeting to endoplasmic reticulum membrane [GO:0006620]; tail-anchored membrane protein insert…	cytoplasm [GO:0005737]; cytosol [GO:0005829]; membrane [GO:0016020]; nucleus [GO:0005634]; TRC complex [GO:0072380]	BAT3 complex binding [GO:1904288]; identical protein binding [GO:0042802]; molecular adaptor activity [GO:0060090]; protein self-association [GO:0043621]	1.61378	0.0407	Up	0.630039	0.454	NotSig	0.650703	0.472	NotSig	-0.225885	0.841	NotSig	-0.983738	0.65	NotSig	-0.876588	0.434	NotSig	0.855924	0.388	NotSig
P09038	FGF2	Fibroblast growth factor 2 (FGF-2) (Basic fibroblast growth factor) (bFGF) (Heparin-binding growth factor 2) (HBGF-2)	3D-structure;Alternative initiation;Angiogenesis;Developmental protein;Differentiation;Direct protein sequencing;Growth factor;Heparin-binding;Isopeptide bond;Methylation;Mitogen;Nucleus;Phosphoprotein;Reference proteome;Secreted;Ubl conjugation	aging [GO:0007568]; angiogenesis involved in coronary vascular morphogenesis [GO:0060978]; animal organ morphogenesis [GO:0009887]; branching involved in ureteric bud morphogenesis [GO:0001658]; canonical Wnt signaling pathway [GO:0060070]; cell differentiation [GO:0030154]; cell migration involved in sprouting angiogenesis [GO:0002042]; cellular response to mechanical stimulus [GO:0071260]; cere…	cytoplasm [GO:0005737]; extracellular region [GO:0005576]; extracellular space [GO:0005615]; nucleus [GO:0005634]	chemoattractant activity [GO:0042056]; chemokine binding [GO:0019956]; cytokine activity [GO:0005125]; fibroblast growth factor receptor binding [GO:0005104]; growth factor activity [GO:0008083]; heparin binding [GO:0008201]; identical protein binding [GO:0042802]; integrin binding [GO:0005178]; nuclear receptor coactivator activity [GO:0030374]; receptor-receptor interaction [GO:0090722]	1.74281	0.00342	Up	1.3205	0.023	Up	1.32642	0.026	Up	1.76901	0.00645	Up	-0.422318	0.944	NotSig	0.44259	0.627	NotSig	-0.448519	0.552	NotSig
Q6PJT7	ZC3H14	Zinc finger CCCH domain-containing protein 14 (Mammalian suppressor of tau pathology-2) (MSUT-2) (Renal carcinoma antigen NY-REN-37)	Acetylation;Alternative splicing;Cytoplasm;Intellectual disability;Isopeptide bond;Metal-binding;Nucleus;Phosphoprotein;Reference proteome;Repeat;RNA-binding;Ubl conjugation;Zinc;Zinc-finger	negative regulation of mRNA polyadenylation [GO:1900364]; regulation of mRNA stability [GO:0043488]	axon cytoplasm [GO:1904115]; cytoplasm [GO:0005737]; dendrite cytoplasm [GO:0032839]; nuclear speck [GO:0016607]; nucleolus [GO:0005730]; nucleus [GO:0005634]; ribonucleoprotein complex [GO:1990904]	metal ion binding [GO:0046872]; poly(A) binding [GO:0008143]; RNA binding [GO:0003723]	1.7061	0.0114	Up	2.12087	0.00371	Up	0.815595	0.243	NotSig	0.663976	0.381	NotSig	0.414774	0.972	NotSig	-0.151619	0.922	NotSig	1.4569	0.0547	NotSig
Q9P2N5	RBM27	RNA-binding protein 27 (RNA-binding motif protein 27)	Coiled coil;Cytoplasm;Metal-binding;Methylation;Nucleus;Phosphoprotein;Reference proteome;RNA-binding;Zinc;Zinc-finger	mRNA processing [GO:0006397]	cytoplasm [GO:0005737]; nuclear speck [GO:0016607]; nucleus [GO:0005634]	metal ion binding [GO:0046872]; RNA binding [GO:0003723]	1.77696	0.0139	Up	1.47614	0.0409	Up	1.13107	0.129	NotSig	1.76524	0.0231	Up	-0.300819	0.998	NotSig	0.634174	0.559	NotSig	-0.289104	0.796	NotSig
Q02952	AKAP12	A-kinase anchor protein 12 (AKAP-12) (A-kinase anchor protein 250 kDa) (AKAP 250) (Gravin) (Myasthenia gravis autoantigen)	Alternative splicing;Calmodulin-binding;Cytoplasm;Cytoskeleton;Isopeptide bond;Lipoprotein;Membrane;Myristate;Phosphoprotein;Reference proteome;Repeat;Ubl conjugation	adenylate cyclase-inhibiting G protein-coupled receptor signaling pathway [GO:0007193]; cellular response to interleukin-1 [GO:0071347]; cellular response to tumor necrosis factor [GO:0071356]; G protein-coupled receptor signaling pathway [GO:0007186]; hepatic stellate cell activation [GO:0035733]; modulation of chemical synaptic transmission [GO:0050804]; negative regulation of vascular permeabi…	cell cortex [GO:0005938]; cytoplasm [GO:0005737]; cytoskeleton [GO:0005856]; cytosol [GO:0005829]; focal adhesion [GO:0005925]; neuronal cell body [GO:0043025]; plasma membrane [GO:0005886]; Schaffer collateral - CA1 synapse [GO:0098685]	adenylate cyclase binding [GO:0008179]; calmodulin binding [GO:0005516]; protein kinase A binding [GO:0051018]	1.13498	0.0484	Up	1.35149	0.0242	Up	1.43905	0.0199	Up	0.400685	0.58	NotSig	0.216512	0.998	NotSig	-1.03837	0.134	NotSig	0.950806	0.162	NotSig
P52888	THOP1	Thimet oligopeptidase (EC 3.4.24.15) (Endopeptidase 24.15) (MP78)	3D-structure;Acetylation;Alternative splicing;Cytoplasm;Direct protein sequencing;Hydrolase;Metal-binding;Metalloprotease;Phosphoprotein;Protease;Reference proteome;Zinc	peptide metabolic process [GO:0006518]; protein polyubiquitination [GO:0000209]; proteolysis [GO:0006508]	cytosol [GO:0005829]; mitochondrial intermembrane space [GO:0005758]	metal ion binding [GO:0046872]; metalloendopeptidase activity [GO:0004222]	1.47656	0.0374	Up	0.91418	0.205	NotSig	0.969197	0.196	NotSig	1.25037	0.0978	NotSig	-0.562381	0.92	NotSig	0.281174	0.844	NotSig	-0.336191	0.752	NotSig
Q9NZ43	USE1	Vesicle transport protein USE1 (Putative MAPK-activating protein PM26) (USE1-like protein) (p31)	Alternative splicing;Coiled coil;Direct protein sequencing;Endoplasmic reticulum;ER-Golgi transport;Membrane;Protein transport;Reference proteome;Transmembrane;Transmembrane helix;Transport	lysosomal transport [GO:0007041]; protein catabolic process [GO:0030163]; protein transport [GO:0015031]; retrograde vesicle-mediated transport, Golgi to endoplasmic reticulum [GO:0006890]; secretion by cell [GO:0032940]	endoplasmic reticulum [GO:0005783]; endoplasmic reticulum membrane [GO:0005789]; integral component of membrane [GO:0016021]; SNARE complex [GO:0031201]	SNAP receptor activity [GO:0005484]	1.28423	0.00303	Up	1.09067	0.0124	Up	1.11329	0.0115	Up	0.488321	0.281	NotSig	-0.193557	0.997	NotSig	-0.62497	0.218	NotSig	0.602347	0.213	NotSig
Q49A26	GLYR1	Cytokine-like nuclear factor N-PAC (NPAC) (3-hydroxyisobutyrate dehydrogenase-like protein) (Glyoxylate reductase 1 homolog) (Nuclear protein NP60) (Nuclear protein of 60 kDa) (Nucleosome-destabilizing factor) (hNDF) (Putative oxidoreductase GLYR1)	3D-structure;Alternative splicing;Chromosome;DNA-binding;Isopeptide bond;Nucleus;Phosphoprotein;Reference proteome;Ubl conjugation	positive regulation of histone acetylation [GO:0035066]; positive regulation of transcription by RNA polymerase II [GO:0045944]	cytosol [GO:0005829]; nucleoplasm [GO:0005654]; nucleosome [GO:0000786]	chromatin binding [GO:0003682]; DNA binding [GO:0003677]; histone binding [GO:0042393]; methylated histone binding [GO:0035064]; NAD binding [GO:0051287]; NADP binding [GO:0050661]; nucleosome binding [GO:0031491]; oxidoreductase activity [GO:0016491]	2.18792	0.01	Up	1.83316	0.0291	Up	1.70054	0.0507	NotSig	1.44328	0.0984	NotSig	-0.35476	0.998	NotSig	-0.257257	0.886	NotSig	0.389877	0.752	NotSig
P35813	PPM1A	Protein phosphatase 1A (EC 3.1.3.16) (Protein phosphatase 2C isoform alpha) (PP2C-alpha) (Protein phosphatase IA)	3D-structure;Alternative splicing;Cytoplasm;Hydrolase;Lipoprotein;Magnesium;Manganese;Membrane;Metal-binding;Myristate;Nucleus;Phosphoprotein;Protein phosphatase;Reference proteome	cellular response to transforming growth factor beta stimulus [GO:0071560]; dephosphorylation [GO:0016311]; N-terminal protein myristoylation [GO:0006499]; negative regulation of BMP signaling pathway [GO:0030514]; negative regulation of I-kappaB kinase/NF-kappaB signaling [GO:0043124]; negative regulation of NIK/NF-kappaB signaling [GO:1901223]; negative regulation of SMAD protein complex assemb…	cytosol [GO:0005829]; membrane [GO:0016020]; nucleoplasm [GO:0005654]; nucleus [GO:0005634]; plasma membrane [GO:0005886]	calmodulin-dependent protein phosphatase activity [GO:0033192]; magnesium ion binding [GO:0000287]; manganese ion binding [GO:0030145]; myosin phosphatase activity [GO:0017018]; protein serine/threonine phosphatase activity [GO:0004722]; R-SMAD binding [GO:0070412]	1.86608	0.01	Up	0.457798	0.544	NotSig	1.33502	0.0704	NotSig	1.27837	0.0865	NotSig	-1.40828	0.173	NotSig	-0.0566531	0.975	NotSig	-0.82057	0.337	NotSig
O75688	PPM1B	Protein phosphatase 1B (EC 3.1.3.16) (Protein phosphatase 2C isoform beta) (PP2C-beta)	3D-structure;Alternative splicing;Cytoplasm;Hydrolase;Isopeptide bond;Lipoprotein;Magnesium;Manganese;Membrane;Metal-binding;Myristate;Phosphoprotein;Protein phosphatase;Reference proteome;Ubl conjugation	N-terminal protein myristoylation [GO:0006499]; negative regulation of defense response to virus [GO:0050687]; negative regulation of I-kappaB kinase/NF-kappaB signaling [GO:0043124]; negative regulation of interferon-beta production [GO:0032688]; negative regulation of NIK/NF-kappaB signaling [GO:1901223]; peptidyl-threonine dephosphorylation [GO:0035970]; positive regulation of canonical Wnt si…	cytosol [GO:0005829]; membrane [GO:0016020]; nucleolus [GO:0005730]; nucleus [GO:0005634]	magnesium ion binding [GO:0000287]; manganese ion binding [GO:0030145]; myosin phosphatase activity [GO:0017018]; protein serine/threonine phosphatase activity [GO:0004722]	3.46623	0.00191	Up	1.86821	0.0775	NotSig	3.20821	0.00527	Up	-0.534386	0.702	NotSig	-1.59802	0.422	NotSig	-3.7426	0.00465	Down	2.4026	0.0475	Up
Q15751	HERC1	Probable E3 ubiquitin-protein ligase HERC1 (EC 2.3.2.26) (HECT domain and RCC1-like domain-containing protein 1) (HECT-type E3 ubiquitin transferase HERC1) (p532) (p619)	3D-structure;Cytoplasm;Disease variant;Golgi apparatus;Guanine-nucleotide releasing factor;Intellectual disability;Membrane;Phosphoprotein;Reference proteome;Repeat;Transferase;Transport;Ubl conjugation pathway;WD repeat	autophagy [GO:0006914]; cerebellar Purkinje cell differentiation [GO:0021702]; negative regulation of autophagy [GO:0010507]; neuromuscular process controlling balance [GO:0050885]; neuron projection development [GO:0031175]	cytoplasm [GO:0005737]; cytosol [GO:0005829]; Golgi apparatus [GO:0005794]; membrane [GO:0016020]	guanyl-nucleotide exchange factor activity [GO:0005085]; ubiquitin-protein transferase activity [GO:0004842]	1.64916	0.01	Up	-0.225391	0.756	NotSig	0.817398	0.215	NotSig	0.408148	0.604	NotSig	-1.87455	0.0304	Down	-0.40925	0.69	NotSig	-0.633539	0.422	NotSig
Q5C9Z4	NOM1	Nucleolar MIF4G domain-containing protein 1 (SGD1 homolog)	Nucleus;Phosphoprotein;Reference proteome	hair follicle maturation [GO:0048820]; ribosomal small subunit biogenesis [GO:0042274]	nucleolus [GO:0005730]	RNA binding [GO:0003723]	1.26789	0.0158	Up	-0.0774093	0.904	NotSig	1.04725	0.057	NotSig	0.403208	0.523	NotSig	-1.34529	0.0585	NotSig	-0.644043	0.357	NotSig	-0.480617	0.477	NotSig
Q13426	XRCC4	DNA repair protein XRCC4 (hXRCC4) (X-ray repair cross-complementing protein 4) [Cleaved into: Protein XRCC4, C-terminus (XRCC4/C)]	3D-structure;Alternative splicing;Chromosome;Coiled coil;Cytoplasm;Disease variant;DNA damage;DNA recombination;DNA repair;DNA-binding;Dwarfism;Isopeptide bond;Nucleus;Phosphoprotein;Reference proteome;Ubl conjugation	DNA ligation involved in DNA repair [GO:0051103]; double-strand break repair [GO:0006302]; double-strand break repair via nonhomologous end joining [GO:0006303]; immunoglobulin V(D)J recombination [GO:0033152]; positive regulation of ligase activity [GO:0051351]; positive regulation of phosphatidylserine exposure on apoptotic cell surface [GO:1905782]; protein localization to site of double-stran…	cytoplasm [GO:0005737]; cytosol [GO:0005829]; DNA ligase IV complex [GO:0032807]; DNA-dependent protein kinase-DNA ligase 4 complex [GO:0005958]; nonhomologous end joining complex [GO:0070419]; nucleoplasm [GO:0005654]; nucleus [GO:0005634]; site of double-strand break [GO:0035861]	FHA domain binding [GO:0070975]; identical protein binding [GO:0042802]; molecular adaptor activity [GO:0060090]; nucleic acid binding [GO:0003676]; protein C-terminus binding [GO:0008022]	1.7116	0.0187	Up	1.03021	0.156	NotSig	1.52684	0.0458	Up	1.77208	0.0238	Up	-0.68139	0.831	NotSig	0.245238	0.875	NotSig	-0.741869	0.415	NotSig
Q14534	SQLE	Squalene monooxygenase (EC 1.14.14.17) (Squalene epoxidase) (SE)	3D-structure;Endoplasmic reticulum;FAD;Flavoprotein;Lipid metabolism;Membrane;Microsome;Oxidoreductase;Reference proteome;Ubl conjugation	cellular aromatic compound metabolic process [GO:0006725]; cholesterol metabolic process [GO:0008203]; lipid droplet formation [GO:0140042]; regulation of cell population proliferation [GO:0042127]; response to organic substance [GO:0010033]; sterol biosynthetic process [GO:0016126]	endoplasmic reticulum [GO:0005783]; endoplasmic reticulum membrane [GO:0005789]; integral component of membrane [GO:0016021]; intracellular membrane-bounded organelle [GO:0043231]	FAD binding [GO:0071949]; squalene monooxygenase activity [GO:0004506]	1.81768	0.00119	Up	1.88038	0.00146	Up	0.66313	0.231	NotSig	0.68755	0.23	NotSig	0.0626947	0.998	NotSig	0.0244196	0.984	NotSig	1.19283	0.0491	Up
O94955	RHOBTB3	Rho-related BTB domain-containing protein 3 (EC 3.6.1.-)	ATP-binding;Golgi apparatus;Hydrolase;Nucleotide-binding;Reference proteome;Repeat;Transport	actin filament organization [GO:0007015]; cell migration [GO:0016477]; cortical cytoskeleton organization [GO:0030865]; establishment or maintenance of cell polarity [GO:0007163]; male gonad development [GO:0008584]; regulation of actin cytoskeleton organization [GO:0032956]; regulation of cell shape [GO:0008360]; retrograde transport, endosome to Golgi [GO:0042147]; small GTPase mediated signal …	cell cortex [GO:0005938]; cell projection [GO:0042995]; cytoplasmic vesicle [GO:0031410]; cytoskeleton [GO:0005856]; cytosol [GO:0005829]; extracellular exosome [GO:0070062]; plasma membrane [GO:0005886]; trans-Golgi network membrane [GO:0032588]	ATP binding [GO:0005524]; ATP hydrolysis activity [GO:0016887]; GTP binding [GO:0005525]; GTPase activity [GO:0003924]; protein kinase binding [GO:0019901]; small GTPase binding [GO:0031267]	1.62765	0.00424	Up	1.093	0.0463	Up	1.1991	0.0373	Up	0.0217832	0.98	NotSig	-0.534652	0.815	NotSig	-1.17732	0.0698	NotSig	1.07122	0.0945	NotSig
Q9BWU0	SLC4A1AP	Kanadaptin (Human lung cancer oncogene 3 protein) (HLC-3) (Kidney anion exchanger adapter protein) (Solute carrier family 4 anion exchanger member 1 adapter protein)	3D-structure;Coiled coil;Cytoplasm;Isopeptide bond;Nucleus;Phosphoprotein;Reference proteome;Ubl conjugation		cytoplasm [GO:0005737]; intracellular membrane-bounded organelle [GO:0043231]; nucleoplasm [GO:0005654]; plasma membrane [GO:0005886]	mRNA binding [GO:0003729]	2.2562	0.0278	Up	2.77538	0.0111	Up	2.03179	0.0601	NotSig	1.82996	0.0915	NotSig	0.51918	0.997	NotSig	-0.20183	0.932	NotSig	0.945423	0.477	NotSig
Q9BW60	ELOVL1	Elongation of very long chain fatty acids protein 1 (EC 2.3.1.199) (3-keto acyl-CoA synthase ELOVL1) (ELOVL fatty acid elongase 1) (ELOVL FA elongase 1) (Very long chain 3-ketoacyl-CoA synthase 1) (Very long chain 3-oxoacyl-CoA synthase 1)	Acetylation;Alternative splicing;Disease variant;Endoplasmic reticulum;Fatty acid biosynthesis;Fatty acid metabolism;Ichthyosis;Lipid biosynthesis;Lipid metabolism;Membrane;Reference proteome;Transferase;Transmembrane;Transmembrane helix	alpha-linolenic acid metabolic process [GO:0036109]; ceramide biosynthetic process [GO:0046513]; establishment of skin barrier [GO:0061436]; fatty acid elongation, monounsaturated fatty acid [GO:0034625]; fatty acid elongation, polyunsaturated fatty acid [GO:0034626]; fatty acid elongation, saturated fatty acid [GO:0019367]; linoleic acid metabolic process [GO:0043651]; long-chain fatty-acyl-CoA …	endoplasmic reticulum [GO:0005783]; endoplasmic reticulum membrane [GO:0005789]; integral component of endoplasmic reticulum membrane [GO:0030176]; membrane [GO:0016020]	3-oxo-arachidoyl-CoA synthase activity [GO:0102336]; 3-oxo-cerotoyl-CoA synthase activity [GO:0102337]; 3-oxo-lignoceronyl-CoA synthase activity [GO:0102338]; fatty acid elongase activity [GO:0009922]; very-long-chain 3-ketoacyl-CoA synthase activity [GO:0102756]	2.49884	0.000509	Up	2.56051	0.000652	Up	0.769527	0.263	NotSig	2.23986	0.00395	Up	0.061672	0.998	NotSig	1.47033	0.0593	NotSig	0.320651	0.736	NotSig
Q6PJG6	BRAT1	BRCA1-associated ATM activator 1 (BRCA1-associated protein required for ATM activation protein 1)	3D-structure;Alternative splicing;Cytoplasm;Disease variant;DNA damage;Epilepsy;Nucleus;Phosphoprotein;Reference proteome;Repeat;Ubl conjugation	apoptotic process [GO:0006915]; cell migration [GO:0016477]; cell population proliferation [GO:0008283]; cellular response to DNA damage stimulus [GO:0006974]; glucose metabolic process [GO:0006006]; mitochondrion localization [GO:0051646]; positive regulation of cell growth [GO:0030307]; positive regulation of protein phosphorylation [GO:0001934]; response to ionizing radiation [GO:0010212]	cytoplasm [GO:0005737]; membrane [GO:0016020]; nucleoplasm [GO:0005654]; nucleus [GO:0005634]		1.01654	0.0452	Up	1.26553	0.0188	Up	0.953388	0.0771	NotSig	1.07888	0.0487	Up	0.248991	0.997	NotSig	0.125489	0.915	NotSig	0.186657	0.821	NotSig
Q9Y5T5	USP16	Ubiquitin carboxyl-terminal hydrolase 16 (EC 3.4.19.12) (Deubiquitinating enzyme 16) (Ubiquitin thioesterase 16) (Ubiquitin-processing protease UBP-M) (Ubiquitin-specific-processing protease 16)	3D-structure;Activator;Alternative splicing;Cell cycle;Cell division;Chromatin regulator;Chromosomal rearrangement;Hydrolase;Isopeptide bond;Metal-binding;Mitosis;Nucleus;Phosphoprotein;Protease;Reference proteome;Thiol protease;Transcription;Transcription regulation;Ubl conjugation;Ubl conjugation pathway;Zinc;Zinc-finger	cell division [GO:0051301]; cellular response to DNA damage stimulus [GO:0006974]; chromatin organization [GO:0006325]; histone deubiquitination [GO:0016578]; histone H2A K63-linked deubiquitination [GO:0070537]; mitotic cell cycle [GO:0000278]; mitotic nuclear division [GO:0140014]; monoubiquitinated histone H2A deubiquitination [GO:0035522]; positive regulation of DNA-templated transcription [G…	cytoplasm [GO:0005737]; nucleoplasm [GO:0005654]; nucleus [GO:0005634]	cysteine-type deubiquitinase activity [GO:0004843]; cysteine-type endopeptidase activity [GO:0004197]; histone binding [GO:0042393]; transcription coactivator activity [GO:0003713]; ubiquitin binding [GO:0043130]; zinc ion binding [GO:0008270]	1.28054	0.0332	Up	1.13581	0.0608	NotSig	0.231083	0.772	NotSig	1.49397	0.0225	Up	-0.14473	0.998	NotSig	1.26289	0.0785	NotSig	-0.358163	0.674	NotSig
Q68CQ4	UTP25	U3 small nucleolar RNA-associated protein 25 homolog (Digestive organ expansion factor homolog) (UTP25 small subunit processor component)	Developmental protein;Nucleus;Phosphoprotein;Reference proteome	embryonic organ development [GO:0048568]; maturation of SSU-rRNA from tricistronic rRNA transcript (SSU-rRNA, 5.8S rRNA, LSU-rRNA) [GO:0000462]; positive regulation of embryonic development [GO:0040019]; protein catabolic process [GO:0030163]; protein destabilization [GO:0031648]; protein localization to nucleolus [GO:1902570]	nucleolus [GO:0005730]; nucleoplasm [GO:0005654]; small-subunit processome [GO:0032040]	RNA binding [GO:0003723]; rRNA binding [GO:0019843]; U3 snoRNA binding [GO:0034511]	1.08736	0.0246	Up	0.851204	0.081	NotSig	1.19473	0.0199	Up	0.941539	0.0656	NotSig	-0.236159	0.997	NotSig	-0.253189	0.77	NotSig	-0.0903348	0.916	NotSig
P61006	RAB8A	Ras-related protein Rab-8A (EC 3.6.5.2) (Oncogene c-mel)	3D-structure;Alternative splicing;Autophagy;Cell membrane;Cell projection;Cilium;Cilium biogenesis/degradation;Cytoplasm;Cytoplasmic vesicle;Cytoskeleton;Endosome;Golgi apparatus;GTP-binding;Hydrolase;Lipoprotein;Membrane;Methylation;Nucleotide-binding;Phosphoprotein;Prenylation;Protein transport;Proto-oncogene;Reference proteome;Transport	autophagy [GO:0006914]; axonogenesis [GO:0007409]; cellular response to insulin stimulus [GO:0032869]; cilium assembly [GO:0060271]; endocytic recycling [GO:0032456]; Golgi organization [GO:0007030]; Golgi vesicle fusion to target membrane [GO:0048210]; neurotransmitter receptor transport to postsynaptic membrane [GO:0098969]; neurotransmitter receptor transport, endosome to postsynaptic membrane…	centriole [GO:0005814]; centrosome [GO:0005813]; ciliary basal body [GO:0036064]; ciliary base [GO:0097546]; ciliary membrane [GO:0060170]; cilium [GO:0005929]; cytosol [GO:0005829]; dendritic spine [GO:0043197]; endosome [GO:0005768]; extracellular exosome [GO:0070062]; glutamatergic synapse [GO:0098978]; Golgi membrane [GO:0000139]; intracellular membrane-bounded organelle [GO:0043231]; midbody…	GDP binding [GO:0019003]; GTP binding [GO:0005525]; GTPase activity [GO:0003924]; myosin V binding [GO:0031489]; protein tyrosine kinase binding [GO:1990782]; small GTPase binding [GO:0031267]	1.59654	0.0402	Up	1.0923	0.167	NotSig	0.679933	0.442	NotSig	1.27212	0.127	NotSig	-0.504238	0.969	NotSig	0.592186	0.647	NotSig	-0.179818	0.894	NotSig
Q8N3E9	PLCD3	1-phosphatidylinositol 4,5-bisphosphate phosphodiesterase delta-3 (EC 3.1.4.11) (Phosphoinositide phospholipase C-delta-3) (Phospholipase C-delta-3) (PLC-delta-3)	Calcium;Cytoplasm;Hydrolase;Lipid degradation;Lipid metabolism;Membrane;Metal-binding;Phosphoprotein;Reference proteome;Repeat;Transducer	angiogenesis [GO:0001525]; labyrinthine layer blood vessel development [GO:0060716]; lipid catabolic process [GO:0016042]; phosphatidylinositol-mediated signaling [GO:0048015]; regulation of cell population proliferation [GO:0042127]	cleavage furrow [GO:0032154]; cytosol [GO:0005829]; plasma membrane [GO:0005886]	metal ion binding [GO:0046872]; phosphatidylinositol phospholipase C activity [GO:0004435]	1.21092	0.0153	Up	1.03746	0.038	Up	0.55499	0.295	NotSig	1.31248	0.0167	Up	-0.173454	0.998	NotSig	0.757495	0.215	NotSig	-0.275022	0.702	NotSig
P20290	BTF3	Transcription factor BTF3 (Nascent polypeptide-associated complex subunit beta) (NAC-beta) (RNA polymerase B transcription factor 3)	3D-structure;Alternative splicing;Chaperone;Cytoplasm;Methylation;Nucleus;Phosphoprotein;Protein transport;Reference proteome;Transcription;Transcription regulation;Transport	negative regulation of protein localization to endoplasmic reticulum [GO:1905551]; protein transport [GO:0015031]	cytoplasm [GO:0005737]; cytosol [GO:0005829]; nascent polypeptide-associated complex [GO:0005854]; nucleus [GO:0005634]; polysomal ribosome [GO:0042788]	RNA binding [GO:0003723]	1.19217	0.0421	Up	1.07544	0.0733	NotSig	1.25484	0.0458	Up	0.595041	0.385	NotSig	-0.116725	0.998	NotSig	-0.659794	0.428	NotSig	0.480403	0.542	NotSig
Q8N9T8	KRI1	Protein KRI1 homolog	Phosphoprotein;Reference proteome	endonucleolytic cleavage in ITS1 to separate SSU-rRNA from 5.8S rRNA and LSU-rRNA from tricistronic rRNA transcript (SSU-rRNA, 5.8S rRNA, LSU-rRNA) [GO:0000447]	90S preribosome [GO:0030686]; nucleolus [GO:0005730]	RNA binding [GO:0003723]	1.27557	0.048	Up	0.361523	0.615	NotSig	0.808053	0.243	NotSig	0.162653	0.859	NotSig	-0.91405	0.509	NotSig	-0.645401	0.501	NotSig	0.19887	0.853	NotSig
P49662	CASP4	Caspase-4 (CASP-4) (EC 3.4.22.57) (ICE and Ced-3 homolog 2) (ICH-2) (ICE(rel)-II) (Mih1) (Protease TX) [Cleaved into: Caspase-4 subunit p10; Caspase-4 subunit p20]	3D-structure;Acetylation;Alternative splicing;Cytoplasm;Endoplasmic reticulum;Hydrolase;Immunity;Inflammasome;Inflammatory response;Innate immunity;Membrane;Mitochondrion;Necrosis;Phosphoprotein;Protease;Reference proteome;Secreted;Thiol protease;Zymogen	apoptotic process [GO:0006915]; cellular response to amyloid-beta [GO:1904646]; defense response to Gram-positive bacterium [GO:0050830]; inflammatory response [GO:0006954]; innate immune response [GO:0045087]; intrinsic apoptotic signaling pathway [GO:0097193]; intrinsic apoptotic signaling pathway in response to endoplasmic reticulum stress [GO:0070059]; positive regulation of inflammatory resp…	AIM2 inflammasome complex [GO:0097169]; cytoplasm [GO:0005737]; cytosol [GO:0005829]; endoplasmic reticulum [GO:0005783]; endoplasmic reticulum membrane [GO:0005789]; extracellular region [GO:0005576]; IPAF inflammasome complex [GO:0072557]; mitochondrion [GO:0005739]; NLRP3 inflammasome complex [GO:0072559]; plasma membrane [GO:0005886]; protein-containing complex [GO:0032991]	CARD domain binding [GO:0050700]; cysteine-type endopeptidase activity [GO:0004197]; cysteine-type endopeptidase activity involved in apoptotic signaling pathway [GO:0097199]	1.68937	0.0114	Up	1.39683	0.0347	Up	1.66451	0.0162	Up	1.60676	0.0233	Up	-0.292534	0.998	NotSig	-0.0577454	0.973	NotSig	-0.209932	0.843	NotSig
Q8IV38	ANKMY2	Ankyrin repeat and MYND domain-containing protein 2	ANK repeat;Cell projection;Cilium;Metal-binding;Reference proteome;Repeat;Zinc;Zinc-finger		cilium [GO:0005929]	enzyme binding [GO:0019899]; metal ion binding [GO:0046872]	2.34169	0.0116	Up	0.469583	0.643	NotSig	2.49534	0.0111	Up	0.152247	0.911	NotSig	-1.87211	0.157	NotSig	-2.34309	0.0354	Down	0.317336	0.828	NotSig
Q14814	MEF2D	Myocyte-specific enhancer factor 2D	Acetylation;Activator;Alternative splicing;Apoptosis;Developmental protein;Differentiation;DNA-binding;Isopeptide bond;Neurogenesis;Nucleus;Phosphoprotein;Reference proteome;Transcription;Transcription regulation;Ubl conjugation	adult heart development [GO:0007512]; apoptotic process [GO:0006915]; cell differentiation [GO:0030154]; chondrocyte differentiation [GO:0002062]; endochondral ossification [GO:0001958]; muscle organ development [GO:0007517]; nervous system development [GO:0007399]; osteoblast differentiation [GO:0001649]; positive regulation of transcription by RNA polymerase II [GO:0045944]; positive regulation…	chromatin [GO:0000785]; cytoplasm [GO:0005737]; intracellular membrane-bounded organelle [GO:0043231]; nucleoplasm [GO:0005654]; nucleus [GO:0005634]	DNA-binding transcription activator activity, RNA polymerase II-specific [GO:0001228]; DNA-binding transcription factor activity [GO:0003700]; DNA-binding transcription factor activity, RNA polymerase II-specific [GO:0000981]; DNA-binding transcription factor binding [GO:0140297]; histone deacetylase binding [GO:0042826]; protein heterodimerization activity [GO:0046982]; protein homodimerization …	2.77325	8.54e-05	Up	2.50418	0.000315	Up	1.68556	0.00877	Up	1.86951	0.00645	Up	-0.269069	0.998	NotSig	0.183943	0.886	NotSig	0.634674	0.384	NotSig
Q8WWY3	PRPF31	U4/U6 small nuclear ribonucleoprotein Prp31 (Pre-mRNA-processing factor 31) (Serologically defined breast cancer antigen NY-BR-99) (U4/U6 snRNP 61 kDa protein) (Protein 61K) (hPrp31)	3D-structure;Acetylation;Alternative splicing;Coiled coil;Direct protein sequencing;Disease variant;Isopeptide bond;mRNA processing;mRNA splicing;Nucleus;Phosphoprotein;Reference proteome;Retinitis pigmentosa;Ribonucleoprotein;RNA-binding;Spliceosome;Ubl conjugation	mRNA splicing, via spliceosome [GO:0000398]; ribonucleoprotein complex localization [GO:0071166]; spliceosomal tri-snRNP complex assembly [GO:0000244]	Cajal body [GO:0015030]; MLL1 complex [GO:0071339]; nuclear speck [GO:0016607]; nucleoplasm [GO:0005654]; nucleus [GO:0005634]; precatalytic spliceosome [GO:0071011]; spliceosomal tri-snRNP complex [GO:0097526]; U2-type precatalytic spliceosome [GO:0071005]; U2-type spliceosomal complex [GO:0005684]; U4 snRNP [GO:0005687]; U4/U6 x U5 tri-snRNP complex [GO:0046540]; U4atac snRNP [GO:0005690]	identical protein binding [GO:0042802]; ribonucleoprotein complex binding [GO:0043021]; RNA binding [GO:0003723]; snRNP binding [GO:0070990]; U4 snRNA binding [GO:0030621]; U4atac snRNA binding [GO:0030622]	1.71307	0.00543	Up	1.53711	0.0142	Up	0.788759	0.205	NotSig	1.93634	0.00549	Up	-0.175953	0.998	NotSig	1.14758	0.103	NotSig	-0.399223	0.625	NotSig
Q16594	TAF9	Transcription initiation factor TFIID subunit 9 (RNA polymerase II TBP-associated factor subunit G) (STAF31/32) (Transcription initiation factor TFIID 31 kDa subunit) (TAFII-31) (TAFII31) (Transcription initiation factor TFIID 32 kDa subunit) (TAFII-32) (TAFII32)	3D-structure;Acetylation;Direct protein sequencing;DNA-binding;Nucleus;Phosphoprotein;Reference proteome;Transcription;Transcription regulation	box C/D snoRNP assembly [GO:0000492]; cellular response to DNA damage stimulus [GO:0006974]; histone acetylation [GO:0016573]; histone H3 acetylation [GO:0043966]; monoubiquitinated histone deubiquitination [GO:0035521]; monoubiquitinated histone H2A deubiquitination [GO:0035522]; mRNA transcription by RNA polymerase II [GO:0042789]; negative regulation of apoptotic process [GO:0043066]; negative…	MLL1 complex [GO:0071339]; nucleoplasm [GO:0005654]; nucleus [GO:0005634]; pre-snoRNP complex [GO:0070761]; SAGA complex [GO:0000124]; transcription factor TFIID complex [GO:0005669]; transcription factor TFTC complex [GO:0033276]	ATPase binding [GO:0051117]; C2H2 zinc finger domain binding [GO:0070742]; DNA binding [GO:0003677]; DNA-binding transcription factor binding [GO:0140297]; p53 binding [GO:0002039]; protein heterodimerization activity [GO:0046982]; RNA polymerase II general transcription initiation factor activity [GO:0016251]; transcription cis-regulatory region binding [GO:0000976]; transcription coactivator ac…	1.87941	0.0369	Up	1.45263	0.111	NotSig	1.52933	0.106	NotSig	2.35956	0.0181	Up	-0.426784	0.997	NotSig	0.83023	0.538	NotSig	-0.906932	0.428	NotSig
O94888	UBXN7	UBX domain-containing protein 7	3D-structure;Acetylation;Isopeptide bond;Nucleus;Phosphoprotein;Reference proteome;Ubl conjugation	proteasome-mediated ubiquitin-dependent protein catabolic process [GO:0043161]	cytosol [GO:0005829]; nuclear body [GO:0016604]; nucleoplasm [GO:0005654]; nucleus [GO:0005634]; VCP-NPL4-UFD1 AAA ATPase complex [GO:0034098]	RNA polymerase II-specific DNA-binding transcription factor binding [GO:0061629]; ubiquitin binding [GO:0043130]; ubiquitin protein ligase binding [GO:0031625]	1.25531	0.00231	Up	0.975295	0.0172	NotSig	0.523683	0.2	NotSig	0.959991	0.0231	NotSig	-0.280016	0.956	NotSig	0.436308	0.424	NotSig	0.0153037	0.986	NotSig
Q86YR5	GPSM1	G-protein-signaling modulator 1 (Activator of G-protein signaling 3)	Alternative splicing;Cell membrane;Cytoplasm;Developmental protein;Differentiation;Endoplasmic reticulum;Golgi apparatus;Membrane;Methylation;Neurogenesis;Phosphoprotein;Reference proteome;Repeat;TPR repeat	cell differentiation [GO:0030154]; establishment of mitotic spindle orientation [GO:0000132]; negative regulation of GTPase activity [GO:0034260]; negative regulation of guanyl-nucleotide exchange factor activity [GO:1905098]; nervous system development [GO:0007399]; positive regulation of macroautophagy [GO:0016239]	cytosol [GO:0005829]; endoplasmic reticulum membrane [GO:0005789]; Golgi membrane [GO:0000139]; plasma membrane [GO:0005886]; protein-containing complex [GO:0032991]	G-protein alpha-subunit binding [GO:0001965]; GDP-dissociation inhibitor activity [GO:0005092]	1.68312	0.0371	Up	0.389038	0.669	NotSig	1.14078	0.178	NotSig	0.168925	0.887	NotSig	-1.29409	0.371	NotSig	-0.971852	0.377	NotSig	0.220113	0.87	NotSig
Q10472	GALNT1	Polypeptide N-acetylgalactosaminyltransferase 1 (EC 2.4.1.41) (Polypeptide GalNAc transferase 1) (GalNAc-T1) (pp-GaNTase 1) (Protein-UDP acetylgalactosaminyltransferase 1) (UDP-GalNAc:polypeptide N-acetylgalactosaminyltransferase 1) [Cleaved into: Polypeptide N-acetylgalactosaminyltransferase 1 soluble form]	Alternative splicing;Disulfide bond;Glycoprotein;Glycosyltransferase;Golgi apparatus;Lectin;Manganese;Membrane;Metal-binding;Reference proteome;Secreted;Signal-anchor;Transferase;Transmembrane;Transmembrane helix	O-glycan processing [GO:0016266]; protein O-linked glycosylation [GO:0006493]; protein O-linked glycosylation via serine [GO:0018242]; protein O-linked glycosylation via threonine [GO:0018243]; viral protein processing [GO:0019082]	endoplasmic reticulum membrane [GO:0005789]; endoplasmic reticulum-Golgi intermediate compartment membrane [GO:0033116]; extracellular region [GO:0005576]; Golgi cisterna membrane [GO:0032580]; Golgi membrane [GO:0000139]; integral component of membrane [GO:0016021]; membrane [GO:0016020]; perinuclear region of cytoplasm [GO:0048471]	carbohydrate binding [GO:0030246]; manganese ion binding [GO:0030145]; polypeptide N-acetylgalactosaminyltransferase activity [GO:0004653]	2.1421	0.00824	Up	2.47278	0.0046	Up	2.54329	0.00341	Up	1.90251	0.0262	Up	0.330677	0.998	NotSig	-0.640776	0.607	NotSig	0.570263	0.594	NotSig
P61244	MAX	Protein max (Class D basic helix-loop-helix protein 4) (bHLHd4) (Myc-associated factor X)	3D-structure;Acetylation;Activator;Alternative splicing;Cell projection;Disease variant;DNA-binding;Nucleus;Phosphoprotein;Reference proteome;Repressor;Transcription;Transcription regulation	cellular response to peptide hormone stimulus [GO:0071375]; cellular response to starvation [GO:0009267]; negative regulation of gene expression [GO:0010629]; negative regulation of transcription by RNA polymerase II [GO:0000122]; neuron apoptotic process [GO:0051402]; positive regulation of DNA-templated transcription [GO:0045893]; positive regulation of transcription by RNA polymerase II [GO:00…	chromatin [GO:0000785]; cytoplasm [GO:0005737]; dendrite [GO:0030425]; Mad-Max complex [GO:0070443]; MLL1 complex [GO:0071339]; Myc-Max complex [GO:0071943]; nucleoplasm [GO:0005654]; nucleus [GO:0005634]; PML body [GO:0016605]; protein-DNA complex [GO:0032993]; RNA polymerase II transcription regulator complex [GO:0090575]	DNA binding [GO:0003677]; DNA-binding transcription factor activity [GO:0003700]; DNA-binding transcription factor activity, RNA polymerase II-specific [GO:0000981]; DNA-binding transcription factor binding [GO:0140297]; DNA-binding transcription repressor activity, RNA polymerase II-specific [GO:0001227]; E-box binding [GO:0070888]; identical protein binding [GO:0042802]; nucleic acid binding [G…	1.54864	0.0334	Up	0.754633	0.313	NotSig	0.60612	0.463	NotSig	0.610325	0.477	NotSig	-0.794003	0.741	NotSig	0.00420511	0.998	NotSig	0.144308	0.913	NotSig
Q9H7C4	SYNC	Syncoilin (Syncoilin intermediate filament 1) (Syncoilin-1)	Alternative splicing;Coiled coil;Cytoplasm;Intermediate filament;Phosphoprotein;Reference proteome	intermediate filament-based process [GO:0045103]	cytosol [GO:0005829]; intermediate filament [GO:0005882]; neuromuscular junction [GO:0031594]; perinuclear region of cytoplasm [GO:0048471]; sarcolemma [GO:0042383]; Z disc [GO:0030018]		1.09227	0.00759	Up	0.661344	0.0979	NotSig	1.012	0.0162	Up	0.339666	0.466	NotSig	-0.430926	0.744	NotSig	-0.672335	0.157	NotSig	0.321678	0.541	NotSig
Q9NRX4	PHPT1	14 kDa phosphohistidine phosphatase (EC 3.9.1.3) (Phosphohistidine phosphatase 1) (PHPT1) (Protein histidine phosphatase) (PHP) (Protein janus-A homolog)	3D-structure;Acetylation;Alternative splicing;Cytoplasm;Direct protein sequencing;Hydrolase;Protein phosphatase;Reference proteome	negative regulation of ATP citrate synthase activity [GO:2000984]; negative regulation of lyase activity [GO:0051350]; negative regulation of T cell receptor signaling pathway [GO:0050860]; peptidyl-histidine dephosphorylation [GO:0035971]; positive regulation of cell motility [GO:2000147]; protein dephosphorylation [GO:0006470]; regulation of actin cytoskeleton reorganization [GO:2000249]	cytosol [GO:0005829]; extracellular exosome [GO:0070062]; nuclear body [GO:0016604]; nucleoplasm [GO:0005654]; plasma membrane [GO:0005886]	calcium channel inhibitor activity [GO:0019855]; protein histidine phosphatase activity [GO:0101006]; transmembrane transporter binding [GO:0044325]	2.15711	0.0126	Up	0.532533	0.56	NotSig	0.329314	0.77	NotSig	-0.175725	0.887	NotSig	-1.62457	0.202	NotSig	-0.505039	0.727	NotSig	0.708258	0.529	NotSig
Q8NEY1	NAV1	Neuron navigator 1 (Pore membrane and/or filament-interacting-like protein 3) (Steerin-1) (Unc-53 homolog 1) (unc53H1)	Acetylation;Alternative splicing;Coiled coil;Cytoplasm;Cytoskeleton;Developmental protein;Differentiation;Methylation;Microtubule;Neurogenesis;Phosphoprotein;Reference proteome	microtubule bundle formation [GO:0001578]; nervous system development [GO:0007399]; neuron migration [GO:0001764]	axon initial segment [GO:0043194]; cytoplasm [GO:0005737]; microtubule [GO:0005874]; microtubule cytoskeleton [GO:0015630]		1.39609	0.00973	Up	0.681706	0.198	NotSig	0.271432	0.682	NotSig	-0.565014	0.343	NotSig	-0.714384	0.539	NotSig	-0.836446	0.189	NotSig	1.24672	0.0415	Up
Q96RE7	NACC1	Nucleus accumbens-associated protein 1 (NAC-1) (BTB/POZ domain-containing protein 14B)	3D-structure;Cytoplasm;Disease variant;Epilepsy;Intellectual disability;Isopeptide bond;Nucleus;Phosphoprotein;Reference proteome;Repressor;Transcription;Transcription regulation;Ubl conjugation	negative regulation of DNA-templated transcription [GO:0045892]; positive regulation of cell population proliferation [GO:0008284]; regulation of transcription by RNA polymerase II [GO:0006357]	cell junction [GO:0030054]; cytoplasm [GO:0005737]; intracellular membrane-bounded organelle [GO:0043231]; nucleoplasm [GO:0005654]; nucleus [GO:0005634]	DNA-binding transcription factor activity, RNA polymerase II-specific [GO:0000981]; DNA-binding transcription repressor activity, RNA polymerase II-specific [GO:0001227]; histone deacetylase binding [GO:0042826]; RNA polymerase II cis-regulatory region sequence-specific DNA binding [GO:0000978]	1.29372	0.0114	Up	1.76626	0.00167	Up	1.35232	0.0116	Up	1.72875	0.00395	Up	0.47254	0.831	NotSig	0.376427	0.646	NotSig	0.0375139	0.97	NotSig
O43752	STX6	Syntaxin-6	3D-structure;Acetylation;Alternative splicing;Coiled coil;Endosome;Golgi apparatus;Membrane;Phosphoprotein;Protein transport;Reference proteome;Transmembrane;Transmembrane helix;Transport	endocytic recycling [GO:0032456]; Golgi vesicle transport [GO:0048193]; intracellular protein transport [GO:0006886]; regulation of protein localization [GO:0032880]; retrograde transport, endosome to Golgi [GO:0042147]; synaptic vesicle to endosome fusion [GO:0016189]; vesicle docking [GO:0048278]; vesicle fusion [GO:0006906]	clathrin-coated vesicle [GO:0030136]; cytosol [GO:0005829]; early endosome [GO:0005769]; endomembrane system [GO:0012505]; Golgi apparatus [GO:0005794]; Golgi membrane [GO:0000139]; integral component of membrane [GO:0016021]; integral component of synaptic vesicle membrane [GO:0030285]; nucleoplasm [GO:0005654]; perinuclear region of cytoplasm [GO:0048471]; phagocytic vesicle [GO:0045335]; plasm…	SNAP receptor activity [GO:0005484]; SNARE binding [GO:0000149]; syntaxin binding [GO:0019905]	1.72347	0.0227	Up	1.92866	0.015	Up	0.554308	0.528	NotSig	-0.220665	0.836	NotSig	0.20519	0.998	NotSig	-0.774973	0.474	NotSig	2.14933	0.0162	Up
Q8N490	PNKD	Probable hydrolase PNKD (EC 3.-.-.-) (Myofibrillogenesis regulator 1) (MR-1) (Paroxysmal nonkinesiogenic dyskinesia protein) (Trans-activated by hepatitis C virus core protein 2)	Alternative splicing;Cytoplasm;Disease variant;Dystonia;Hydrolase;Membrane;Metal-binding;Mitochondrion;Nucleus;Reference proteome;Zinc	methylglyoxal catabolic process to D-lactate via S-lactoyl-glutathione [GO:0019243]; negative regulation of neurotransmitter secretion [GO:0046929]; neuromuscular process controlling posture [GO:0050884]; regulation of dopamine metabolic process [GO:0042053]; regulation of synaptic transmission, dopaminergic [GO:0032225]	membrane [GO:0016020]; mitochondrion [GO:0005739]; nucleus [GO:0005634]	hydrolase activity [GO:0016787]; hydroxyacylglutathione hydrolase activity [GO:0004416]; metal ion binding [GO:0046872]	3.13203	0.00438	Up	1.22942	0.249	NotSig	2.48599	0.026	Up	1.41684	0.216	NotSig	-1.90261	0.251	NotSig	-1.06916	0.485	NotSig	-0.187413	0.922	NotSig
Q9UKV8	AGO1;AGO2	Protein argonaute-2 (Argonaute2) (hAgo2) (EC 3.1.26.n2) (Argonaute RISC catalytic component 2) (Eukaryotic translation initiation factor 2C 2) (eIF-2C 2) (eIF2C 2) (PAZ Piwi domain protein) (PPD) (Protein slicer)	3D-structure;Alternative splicing;Cytoplasm;Disease variant;Endonuclease;Hydrolase;Hydroxylation;Intellectual disability;Magnesium;Manganese;Metal-binding;Nitration;Nuclease;Nucleus;Phosphoprotein;Reference proteome;Repressor;Ribonucleoprotein;RNA-binding;RNA-mediated gene silencing;Transcription;Transcription regulation;Translation regulation;Ubl conjugation	gene silencing by RNA [GO:0031047]; miRNA metabolic process [GO:0010586]; miRNA processing [GO:0035196]; miRNA-mediated gene silencing by inhibition of translation [GO:0035278]; miRNA-mediated gene silencing by mRNA destabilization [GO:0035279]; negative regulation of amyloid precursor protein biosynthetic process [GO:0042985]; negative regulation of translational initiation [GO:0045947]; positiv…	cytoplasm [GO:0005737]; cytoplasmic ribonucleoprotein granule [GO:0036464]; cytosol [GO:0005829]; dendrite [GO:0030425]; extracellular exosome [GO:0070062]; membrane [GO:0016020]; mRNA cap binding complex [GO:0005845]; nucleoplasm [GO:0005654]; nucleus [GO:0005634]; P-body [GO:0000932]; polysome [GO:0005844]; ribonucleoprotein complex [GO:1990904]; RISC complex [GO:0016442]; RISC-loading complex …	core promoter sequence-specific DNA binding [GO:0001046]; double-stranded RNA binding [GO:0003725]; endoribonuclease activity [GO:0004521]; endoribonuclease activity, cleaving miRNA-paired mRNA [GO:0090624]; endoribonuclease activity, cleaving siRNA-paired mRNA [GO:0070551]; metal ion binding [GO:0046872]; miRNA binding [GO:0035198]; mRNA cap binding [GO:0098808]; protein C-terminus binding [GO:0…	1.16946	0.0241	Up	1.49287	0.0074	Up	0.567512	0.305	NotSig	0.106579	0.887	NotSig	0.323416	0.972	NotSig	-0.460933	0.554	NotSig	1.3863	0.023	Up
O14981	BTAF1	TATA-binding protein-associated factor 172 (EC 3.6.4.-) (ATP-dependent helicase BTAF1) (B-TFIID transcription factor-associated 170 kDa subunit) (TAF(II)170) (TBP-associated factor 172) (TAF-172)	Alternative splicing;ATP-binding;Direct protein sequencing;DNA-binding;Helicase;Hydrolase;Nucleotide-binding;Nucleus;Phosphoprotein;Reference proteome;Repeat	negative regulation of chromatin binding [GO:0035562]; negative regulation of DNA-templated transcription [GO:0045892]	intracellular membrane-bounded organelle [GO:0043231]; nucleoplasm [GO:0005654]	ATP binding [GO:0005524]; ATP hydrolysis activity [GO:0016887]; ATP-dependent activity, acting on DNA [GO:0008094]; ATP-dependent chromatin remodeler activity [GO:0140658]; DNA binding [GO:0003677]; helicase activity [GO:0004386]; TBP-class protein binding [GO:0017025]; transcription coregulator activity [GO:0003712]	1.33211	0.0037	Up	1.11928	0.015	Up	0.770248	0.0928	NotSig	1.04797	0.0271	Up	-0.212828	0.997	NotSig	0.277724	0.702	NotSig	0.071312	0.932	NotSig
O75915	ARL6IP5	PRA1 family protein 3 (ADP-ribosylation factor-like protein 6-interacting protein 5) (ARL-6-interacting protein 5) (Aip-5) (Cytoskeleton-related vitamin A-responsive protein) (Dermal papilla-derived protein 11) (GTRAP3-18) (Glutamate transporter EAAC1-interacting protein) (JM5) (Prenylated Rab acceptor protein 2) (Protein JWa) (Putative MAPK-activating protein PM27)	Acetylation;Cell membrane;Cytoplasm;Cytoskeleton;Direct protein sequencing;Endoplasmic reticulum;Membrane;Reference proteome;Transmembrane;Transmembrane helix	cellular response to organic cyclic compound [GO:0071407]; glutathione metabolic process [GO:0006749]; intrinsic apoptotic signaling pathway in response to oxidative stress [GO:0008631]; L-glutamate import across plasma membrane [GO:0098712]; L-glutamate transmembrane transport [GO:0015813]; learning or memory [GO:0007611]; negative regulation of L-glutamate import across plasma membrane [GO:0002…	cytoskeleton [GO:0005856]; endoplasmic reticulum membrane [GO:0005789]; integral component of membrane [GO:0016021]; membrane [GO:0016020]; plasma membrane [GO:0005886]		1.81287	0.0128	Up	1.5095	0.0372	Up	1.38283	0.0664	NotSig	1.4982	0.0498	Up	-0.303371	0.998	NotSig	0.115375	0.946	NotSig	0.0112999	0.995	NotSig
P60709	ACTB;ACTBL2;ACTG1	Actin, cytoplasmic 1 (EC 3.6.4.-) (Beta-actin) [Cleaved into: Actin, cytoplasmic 1, N-terminally processed]	3D-structure;Acetylation;ATP-binding;Cytoplasm;Cytoskeleton;Deafness;Direct protein sequencing;Disease variant;Dystonia;Hydrolase;Intellectual disability;Isopeptide bond;Methylation;Nucleotide-binding;Nucleus;Oxidation;Reference proteome;Ubl conjugation	adherens junction assembly [GO:0034333]; apical protein localization [GO:0045176]; axonogenesis [GO:0007409]; cell motility [GO:0048870]; cellular response to cytochalasin B [GO:0072749]; chromatin remodeling [GO:0006338]; establishment or maintenance of cell polarity [GO:0007163]; histone acetylation [GO:0016573]; histone H2A acetylation [GO:0043968]; histone H4 acetylation [GO:0043967]; mainten…	actin cytoskeleton [GO:0015629]; actin filament [GO:0005884]; adherens junction [GO:0005912]; apical junction complex [GO:0043296]; axon [GO:0030424]; bBAF complex [GO:0140092]; blood microparticle [GO:0072562]; brahma complex [GO:0035060]; calyx of Held [GO:0044305]; cell-cell junction [GO:0005911]; chromatin [GO:0000785]; cortical cytoskeleton [GO:0030863]; cytoplasm [GO:0005737]; cytoplasmic r…	ATP binding [GO:0005524]; identical protein binding [GO:0042802]; kinesin binding [GO:0019894]; nitric-oxide synthase binding [GO:0050998]; protein kinase binding [GO:0019901]; structural constituent of cytoskeleton [GO:0005200]; structural constituent of postsynaptic actin cytoskeleton [GO:0098973]; Tat protein binding [GO:0030957]; tau protein binding [GO:0048156]	2.06516	0.0283	Up	1.66826	0.0798	NotSig	0.359061	0.774	NotSig	0.26427	0.842	NotSig	-0.396905	0.998	NotSig	-0.0947918	0.971	NotSig	1.40399	0.206	NotSig
O94804	SLK;STK10	Serine/threonine-protein kinase 10 (EC 2.7.11.1) (Lymphocyte-oriented kinase)	3D-structure;ATP-binding;Cell cycle;Cell membrane;Coiled coil;Kinase;Membrane;Nucleotide-binding;Phosphoprotein;Reference proteome;Serine/threonine-protein kinase;Transferase	cell cycle [GO:0007049]; lymphocyte aggregation [GO:0071593]; protein autophosphorylation [GO:0046777]; protein phosphorylation [GO:0006468]; regulation of lymphocyte migration [GO:2000401]	cytoplasm [GO:0005737]; cytosol [GO:0005829]; extracellular exosome [GO:0070062]; plasma membrane [GO:0005886]; specific granule membrane [GO:0035579]	ATP binding [GO:0005524]; identical protein binding [GO:0042802]; protein homodimerization activity [GO:0042803]; protein serine kinase activity [GO:0106310]; protein serine/threonine kinase activity [GO:0004674]	1.43589	0.0153	Up	0.115058	0.874	NotSig	0.887138	0.148	NotSig	-0.586239	0.385	NotSig	-1.32083	0.106	NotSig	-1.47338	0.0416	Down	0.701297	0.322	NotSig
A6NDU8	RIMOC1	RAB7A-interacting MON1-CCZ1 complex subunit 1 (UPF0600 protein C5orf51)	Acetylation;Autophagy;Cytoplasm;Reference proteome	mitophagy [GO:0000423]	cytosol [GO:0005829]; nucleoplasm [GO:0005654]		1.44991	0.0374	Up	0.848363	0.231	NotSig	0.892685	0.229	NotSig	0.677266	0.403	NotSig	-0.601542	0.885	NotSig	-0.215419	0.889	NotSig	0.171097	0.885	NotSig
Q6UX04	CWC27	Spliceosome-associated protein CWC27 homolog (Antigen NY-CO-10) (Probable inactive peptidyl-prolyl cis-trans isomerase CWC27 homolog) (PPIase CWC27) (Serologically defined colon cancer antigen 10)	3D-structure;Acetylation;Alternative splicing;Coiled coil;Disease variant;Dwarfism;Glycoprotein;Intellectual disability;Nucleus;Phosphoprotein;Reference proteome;Retinitis pigmentosa	mRNA splicing, via spliceosome [GO:0000398]; protein folding [GO:0006457]; protein peptidyl-prolyl isomerization [GO:0000413]	catalytic step 2 spliceosome [GO:0071013]; nucleoplasm [GO:0005654]; U2-type precatalytic spliceosome [GO:0071005]		1.31977	0.04	Up	0.547218	0.42	NotSig	-0.471649	0.534	NotSig	-0.0624348	0.952	NotSig	-0.772551	0.683	NotSig	0.409214	0.704	NotSig	0.609653	0.463	NotSig
Q9P270	SLAIN2	SLAIN motif-containing protein 2	3D-structure;Acetylation;Coiled coil;Cytoplasm;Cytoskeleton;Methylation;Phosphoprotein;Reference proteome	cytoplasmic microtubule organization [GO:0031122]; microtubule nucleation [GO:0007020]; positive regulation of microtubule polymerization [GO:0031116]	centrosome [GO:0005813]; cytosol [GO:0005829]; microtubule cytoskeleton [GO:0015630]		1.16013	0.00166	Up	0.952047	0.00963	NotSig	0.815222	0.026	NotSig	0.66332	0.069	NotSig	-0.208087	0.978	NotSig	-0.151902	0.816	NotSig	0.288727	0.526	NotSig
Q9Y6D5	ARFGEF1;ARFGEF2	Brefeldin A-inhibited guanine nucleotide-exchange protein 2 (Brefeldin A-inhibited GEP 2) (ADP-ribosylation factor guanine nucleotide-exchange factor 2)	3D-structure;Acetylation;Cell projection;Cytoplasm;Cytoplasmic vesicle;Cytoskeleton;Disease variant;Endosome;Golgi apparatus;Guanine-nucleotide releasing factor;Membrane;Phosphoprotein;Protein transport;Reference proteome;Synapse;Transport	endomembrane system organization [GO:0010256]; endosome organization [GO:0007032]; exocytosis [GO:0006887]; Golgi to plasma membrane transport [GO:0006893]; intracellular signal transduction [GO:0035556]; positive regulation of tumor necrosis factor production [GO:0032760]; protein transport [GO:0015031]; receptor recycling [GO:0001881]; regulation of ARF protein signal transduction [GO:0032012]	anchoring junction [GO:0070161]; asymmetric synapse [GO:0032279]; axonemal microtubule [GO:0005879]; cytoplasmic vesicle [GO:0031410]; cytosol [GO:0005829]; dendritic spine [GO:0043197]; Golgi apparatus [GO:0005794]; Golgi membrane [GO:0000139]; intracellular membrane-bounded organelle [GO:0043231]; membrane [GO:0016020]; microtubule organizing center [GO:0005815]; perinuclear region of cytoplasm…	GABA receptor binding [GO:0050811]; guanyl-nucleotide exchange factor activity [GO:0005085]; myosin binding [GO:0017022]; protein kinase A regulatory subunit binding [GO:0034237]	1.20185	0.0225	Up	1.27533	0.0193	Up	1.37878	0.0139	Up	0.65253	0.255	NotSig	0.0734852	0.998	NotSig	-0.726253	0.275	NotSig	0.622802	0.323	NotSig
Q5T6V5	C9orf64	Queuosine salvage protein	Acetylation;Direct protein sequencing;Reference proteome	tRNA modification [GO:0006400]; tRNA-guanine transglycosylation [GO:0101030]			1.94046	0.0122	Up	0.435025	0.6	NotSig	0.502841	0.581	NotSig	0.126092	0.911	NotSig	-1.50544	0.182	NotSig	-0.376749	0.784	NotSig	0.308934	0.795	NotSig
Q5EBL4	RILPL1	RILP-like protein 1 (Rab-interacting lysosomal-like protein 1)	Alternative splicing;Cell projection;Cilium;Coiled coil;Cytoplasm;Cytoskeleton;Phosphoprotein;Protein transport;Reference proteome;S-nitrosylation;Transport	cilium assembly [GO:0060271]; epithelial cell morphogenesis [GO:0003382]; protein transport from ciliary membrane to plasma membrane [GO:1903445]; regulation of neuron death [GO:1901214]	centriole [GO:0005814]; centrosome [GO:0005813]; ciliary basal body [GO:0036064]; cilium [GO:0005929]; cytoplasm [GO:0005737]; cytosol [GO:0005829]; nucleoplasm [GO:0005654]; plasma membrane [GO:0005886]	protein dimerization activity [GO:0046983]	1.05538	0.0327	Up	1.691	0.00237	Up	1.28977	0.0151	Up	0.879845	0.0922	NotSig	0.635624	0.601	NotSig	-0.409924	0.599	NotSig	0.811156	0.16	NotSig
Q8IX12	CCAR1	Cell division cycle and apoptosis regulator protein 1 (Cell cycle and apoptosis regulatory protein 1) (CARP-1) (Death inducer with SAP domain)	Activator;Alternative splicing;Apoptosis;Cell cycle;Coiled coil;Cytoplasm;Isopeptide bond;Phosphoprotein;Reference proteome;Repressor;Transcription;Transcription regulation;Ubl conjugation	apoptotic process [GO:0006915]; cell cycle [GO:0007049]; positive regulation of apoptotic process [GO:0043065]; positive regulation of cell migration [GO:0030335]; positive regulation of cell population proliferation [GO:0008284]; regulation of DNA-templated transcription [GO:0006355]	nuclear envelope lumen [GO:0005641]; nucleoplasm [GO:0005654]; nucleus [GO:0005634]; perinuclear region of cytoplasm [GO:0048471]	nuclear receptor coactivator activity [GO:0030374]; RNA binding [GO:0003723]; RNA polymerase II cis-regulatory region sequence-specific DNA binding [GO:0000978]; transcription coactivator activity [GO:0003713]; transcription corepressor activity [GO:0003714]	1.25904	0.0407	Up	0.896602	0.153	NotSig	0.720571	0.278	NotSig	1.47724	0.0292	Up	-0.362443	0.98	NotSig	0.75667	0.369	NotSig	-0.580638	0.469	NotSig
P19793	RXRA;RXRB	Retinoic acid receptor RXR-alpha (Nuclear receptor subfamily 2 group B member 1) (Retinoid X receptor alpha)	3D-structure;Acetylation;Alternative splicing;Cytoplasm;DNA-binding;Host-virus interaction;Isopeptide bond;Metal-binding;Mitochondrion;Nucleus;Phosphoprotein;Receptor;Reference proteome;Transcription;Transcription regulation;Ubl conjugation;Zinc;Zinc-finger	anatomical structure development [GO:0048856]; cell differentiation [GO:0030154]; hormone-mediated signaling pathway [GO:0009755]; mRNA transcription by RNA polymerase II [GO:0042789]; negative regulation of transcription by RNA polymerase II [GO:0000122]; peroxisome proliferator activated receptor signaling pathway [GO:0035357]; positive regulation of bone mineralization [GO:0030501]; positive r…	chromatin [GO:0000785]; cytosol [GO:0005829]; mitochondrion [GO:0005739]; nucleoplasm [GO:0005654]; nucleus [GO:0005634]; receptor complex [GO:0043235]; RNA polymerase II transcription regulator complex [GO:0090575]; transcription regulator complex [GO:0005667]	DNA binding domain binding [GO:0050692]; DNA-binding transcription factor activity [GO:0003700]; DNA-binding transcription factor activity, RNA polymerase II-specific [GO:0000981]; double-stranded DNA binding [GO:0003690]; enzyme binding [GO:0019899]; identical protein binding [GO:0042802]; ion binding [GO:0043167]; LBD domain binding [GO:0050693]; nuclear receptor activity [GO:0004879]; nuclear …	2.09302	0.0107	Up	1.73569	0.0328	Up	0.999975	0.238	NotSig	2.69759	0.0044	Up	-0.357335	0.998	NotSig	1.69762	0.075	NotSig	-0.961905	0.321	NotSig
Q8N3F8	MICALL1	MICAL-like protein 1 (Molecule interacting with Rab13) (MIRab13)	3D-structure;Coiled coil;Endocytosis;Endosome;LIM domain;Membrane;Metal-binding;Phosphoprotein;Protein transport;Reference proteome;Transport;Zinc	endocytic recycling [GO:0032456]; endocytosis [GO:0006897]; neuron projection development [GO:0031175]; plasma membrane tubulation [GO:0097320]; protein localization to endosome [GO:0036010]; protein targeting to membrane [GO:0006612]; receptor-mediated endocytosis [GO:0006898]; slow endocytic recycling [GO:0032458]	extrinsic component of membrane [GO:0019898]; late endosome [GO:0005770]; late endosome membrane [GO:0031902]; recycling endosome membrane [GO:0055038]	cadherin binding [GO:0045296]; identical protein binding [GO:0042802]; metal ion binding [GO:0046872]; phosphatidic acid binding [GO:0070300]; small GTPase binding [GO:0031267]	2.9684	0.000287	Up	2.59972	0.00156	Up	1.40323	0.0664	NotSig	1.12824	0.143	NotSig	-0.368679	0.997	NotSig	-0.274989	0.854	NotSig	1.47148	0.0851	NotSig
P02461	COL3A1	Collagen alpha-1(III) chain	3D-structure;Alternative splicing;Aortic aneurysm;Calcium;Collagen;Direct protein sequencing;Disease variant;Disulfide bond;Ehlers-Danlos syndrome;Extracellular matrix;Glycoprotein;Hydroxylation;Metal-binding;Reference proteome;Repeat;Secreted;Signal	aorta smooth muscle tissue morphogenesis [GO:0060414]; basement membrane organization [GO:0071711]; cell-matrix adhesion [GO:0007160]; cellular response to amino acid stimulus [GO:0071230]; cerebral cortex development [GO:0021987]; chondrocyte differentiation [GO:0002062]; collagen fibril organization [GO:0030199]; digestive tract development [GO:0048565]; elastic fiber assembly [GO:0048251]; end…	collagen type III trimer [GO:0005586]; collagen-containing extracellular matrix [GO:0062023]; endoplasmic reticulum lumen [GO:0005788]; extracellular matrix [GO:0031012]; extracellular region [GO:0005576]; extracellular space [GO:0005615]	extracellular matrix structural constituent [GO:0005201]; extracellular matrix structural constituent conferring tensile strength [GO:0030020]; integrin binding [GO:0005178]; metal ion binding [GO:0046872]; platelet-derived growth factor binding [GO:0048407]; protease binding [GO:0002020]; SMAD binding [GO:0046332]	1.39338	0.0374	Up	1.4418	0.0349	Up	1.03854	0.14	NotSig	0.5233	0.522	NotSig	0.0484264	0.998	NotSig	-0.515241	0.639	NotSig	0.918503	0.251	NotSig
Q8WZ42	TTN	Titin (EC 2.7.11.1) (Connectin) (Rhabdomyosarcoma antigen MU-RMS-40.14)	3D-structure;Alternative splicing;ATP-binding;Calcium;Calmodulin-binding;Cardiomyopathy;Coiled coil;Cytoplasm;Direct protein sequencing;Disease variant;Disulfide bond;Immunoglobulin domain;Kinase;Limb-girdle muscular dystrophy;Magnesium;Metal-binding;Myofibrillar myopathy;Nucleotide-binding;Nucleus;Phosphoprotein;Reference proteome;Repeat;Serine/threonine-protein kinase;Transferase	cardiac muscle cell development [GO:0055013]; cardiac muscle contraction [GO:0060048]; cardiac muscle hypertrophy [GO:0003300]; cardiac muscle tissue morphogenesis [GO:0055008]; cardiac myofibril assembly [GO:0055003]; detection of muscle stretch [GO:0035995]; mitotic chromosome condensation [GO:0007076]; muscle contraction [GO:0006936]; positive regulation of gene expression [GO:0010628]; positi…	condensed nuclear chromosome [GO:0000794]; cytosol [GO:0005829]; extracellular exosome [GO:0070062]; extracellular region [GO:0005576]; I band [GO:0031674]; M band [GO:0031430]; striated muscle thin filament [GO:0005865]; titin-telethonin complex [GO:1990733]; Z disc [GO:0030018]	actin filament binding [GO:0051015]; actinin binding [GO:0042805]; ATP binding [GO:0005524]; calcium ion binding [GO:0005509]; calmodulin binding [GO:0005516]; enzyme binding [GO:0019899]; identical protein binding [GO:0042802]; muscle alpha-actinin binding [GO:0051371]; protease binding [GO:0002020]; protein kinase binding [GO:0019901]; protein self-association [GO:0043621]; protein serine kinas…	2.8122	0.0302	Up	3.39755	0.014	Up	1.60419	0.244	NotSig	3.18366	0.0242	Up	0.585355	0.998	NotSig	1.57947	0.369	NotSig	0.213898	0.932	NotSig
Q8NF64	ZMIZ2	Zinc finger MIZ domain-containing protein 2 (PIAS-like protein Zimp7)	Alternative splicing;Isopeptide bond;Metal-binding;Methylation;Nucleus;Reference proteome;Transcription;Transcription regulation;Ubl conjugation;Zinc;Zinc-finger	positive regulation of transcription by RNA polymerase II [GO:0045944]; regulation of transcription by RNA polymerase II [GO:0006357]	mitochondrion [GO:0005739]; nuclear replication fork [GO:0043596]; nucleoplasm [GO:0005654]; nucleus [GO:0005634]	nuclear receptor coactivator activity [GO:0030374]; zinc ion binding [GO:0008270]	1.4646	0.0227	Up	2.54758	0.000652	Up	2.12181	0.00294	Up	1.71402	0.0156	Up	1.08298	0.309	NotSig	-0.407788	0.702	NotSig	0.83356	0.27	NotSig
Q969S3	ZNF622	Cytoplasmic 60S subunit biogenesis factor ZNF622 (Zinc finger protein 622) (Zinc finger-like protein 9)	3D-structure;Acetylation;Cytoplasm;Metal-binding;Nucleus;Phosphoprotein;Reference proteome;Repeat;Ribosome biogenesis;Ubl conjugation;Zinc;Zinc-finger	intrinsic apoptotic signaling pathway in response to oxidative stress [GO:0008631]; positive regulation of apoptotic process [GO:0043065]; positive regulation of JNK cascade [GO:0046330]; positive regulation of kinase activity [GO:0033674]; positive regulation of MAPK cascade [GO:0043410]; ribosomal large subunit biogenesis [GO:0042273]	cytosol [GO:0005829]; Golgi apparatus [GO:0005794]; nucleolus [GO:0005730]; nucleoplasm [GO:0005654]; preribosome, large subunit precursor [GO:0030687]	preribosome binding [GO:1990275]; RNA binding [GO:0003723]; zinc ion binding [GO:0008270]	1.11366	0.0498	Up	0.856728	0.14	NotSig	0.295803	0.685	NotSig	0.147159	0.857	NotSig	-0.256932	0.998	NotSig	-0.148644	0.907	NotSig	0.709569	0.305	NotSig
Q9Y5U2	TSSC4	Protein TSSC4 (Tumor-suppressing STF cDNA 4 protein) (Tumor-suppressing subchromosomal transferable fragment candidate gene 4 protein)	3D-structure;Acetylation;Alternative splicing;Phosphoprotein;Reference proteome				1.65632	0.0396	Up	1.4331	0.0803	NotSig	0.964244	0.263	NotSig	1.71649	0.048	Up	-0.223227	0.998	NotSig	0.752245	0.534	NotSig	-0.283392	0.828	NotSig
Q9NTI5	PDS5B	Sister chromatid cohesion protein PDS5 homolog B (Androgen-induced proliferation inhibitor) (Androgen-induced prostate proliferative shutoff-associated protein AS3)	3D-structure;Acetylation;Alternative splicing;Cell cycle;Cell division;Mitosis;Nucleus;Phosphoprotein;Reference proteome;Repeat	cell division [GO:0051301]; cell population proliferation [GO:0008283]; DNA repair [GO:0006281]; mitotic sister chromatid cohesion [GO:0007064]; negative regulation of cell population proliferation [GO:0008285]; regulation of cell population proliferation [GO:0042127]	chromatin [GO:0000785]; chromosome [GO:0005694]; chromosome, centromeric region [GO:0000775]; cytosol [GO:0005829]; nucleoplasm [GO:0005654]; nucleus [GO:0005634]	DNA binding [GO:0003677]	1.16367	0.00262	Up	0.680143	0.065	NotSig	1.07203	0.00744	Up	0.526462	0.18	NotSig	-0.483531	0.573	NotSig	-0.545568	0.226	NotSig	0.15368	0.784	NotSig
P32456	GBP2	Guanylate-binding protein 2 (EC 3.6.5.-) (GTP-binding protein 2) (GBP-2) (HuGBP-2) (Guanine nucleotide-binding protein 2) (Interferon-induced guanylate-binding protein 2)	3D-structure;Antimicrobial;Cytoplasm;Cytoplasmic vesicle;Golgi apparatus;GTP-binding;Hydrolase;Immunity;Lipoprotein;Membrane;Methylation;Nucleotide-binding;Prenylation;Reference proteome	cellular response to interferon-gamma [GO:0071346]; cellular response to interleukin-1 [GO:0071347]; cellular response to tumor necrosis factor [GO:0071356]; defense response to Gram-positive bacterium [GO:0050830]; defense response to protozoan [GO:0042832]; immune response [GO:0006955]; protein localization to nucleus [GO:0034504]	cytoplasm [GO:0005737]; cytoplasmic vesicle [GO:0031410]; cytosol [GO:0005829]; Golgi apparatus [GO:0005794]; Golgi membrane [GO:0000139]; nucleoplasm [GO:0005654]; nucleus [GO:0005634]; perinuclear region of cytoplasm [GO:0048471]	GTP binding [GO:0005525]; GTPase activity [GO:0003924]; identical protein binding [GO:0042802]; protein homodimerization activity [GO:0042803]	1.38195	0.00333	Up	0.440619	0.338	NotSig	-0.196617	0.735	NotSig	-0.319133	0.563	NotSig	-0.941326	0.153	NotSig	-0.122515	0.901	NotSig	0.759752	0.145	NotSig
Q9BRT3	MIEN1	Migration and invasion enhancer 1 (HBV X-transactivated gene 4 protein) (HBV XAg-transactivated protein 4) (Protein C35)	3D-structure;Acetylation;Apoptosis;Cell membrane;Cytoplasm;Disulfide bond;Lipoprotein;Membrane;Prenylation;Redox-active center;Reference proteome	apoptotic process [GO:0006915]; negative regulation of apoptotic process [GO:0043066]; positive regulation of cell migration [GO:0030335]; positive regulation of filopodium assembly [GO:0051491]; response to selenium ion [GO:0010269]	centriolar satellite [GO:0034451]; cytosol [GO:0005829]; intrinsic component of the cytoplasmic side of the plasma membrane [GO:0031235]; nucleoplasm [GO:0005654]; plasma membrane [GO:0005886]		2.13289	0.00976	Up	1.19655	0.139	NotSig	2.0561	0.0158	Up	-0.212941	0.851	NotSig	-0.936336	0.692	NotSig	-2.26904	0.0238	Down	1.40949	0.135	NotSig
Q9H307	PNN	Pinin (140 kDa nuclear and cell adhesion-related phosphoprotein) (Desmosome-associated protein) (Domain-rich serine protein) (DRS protein) (DRSP) (Melanoma metastasis clone A protein) (Nuclear protein SDK3) (SR-like protein)	Acetylation;Activator;Cell junction;Coiled coil;Direct protein sequencing;DNA-binding;Isopeptide bond;Methylation;mRNA processing;mRNA splicing;Nucleus;Phosphoprotein;Reference proteome;Spliceosome;Transcription;Transcription regulation;Tumor suppressor;Ubl conjugation	cell adhesion [GO:0007155]; mRNA splicing, via spliceosome [GO:0000398]	catalytic step 2 spliceosome [GO:0071013]; cell-cell junction [GO:0005911]; desmosome [GO:0030057]; intermediate filament [GO:0005882]; membrane [GO:0016020]; nuclear speck [GO:0016607]; plasma membrane [GO:0005886]	DNA binding [GO:0003677]; RNA binding [GO:0003723]; structural molecule activity [GO:0005198]	1.21076	0.0128	Up	0.88591	0.0666	NotSig	0.943225	0.0613	NotSig	-0.0144459	0.986	NotSig	-0.324855	0.963	NotSig	-0.957671	0.0938	NotSig	0.900356	0.108	NotSig
P25098	GRK2	Beta-adrenergic receptor kinase 1 (Beta-ARK-1) (EC 2.7.11.15) (G-protein coupled receptor kinase 2)	3D-structure;ATP-binding;Cell membrane;Cell projection;Cytoplasm;Kinase;Membrane;Nucleotide-binding;Phosphoprotein;Reference proteome;Serine/threonine-protein kinase;Synapse;Transferase	cardiac muscle contraction [GO:0060048]; desensitization of G protein-coupled receptor signaling pathway [GO:0002029]; G protein-coupled acetylcholine receptor signaling pathway [GO:0007213]; G protein-coupled receptor signaling pathway [GO:0007186]; heart development [GO:0007507]; negative regulation of relaxation of smooth muscle [GO:1901081]; negative regulation of striated muscle contraction …	anchoring junction [GO:0070161]; cilium [GO:0005929]; cytoplasm [GO:0005737]; cytosol [GO:0005829]; membrane [GO:0016020]; plasma membrane [GO:0005886]; postsynapse [GO:0098794]; presynapse [GO:0098793]	alpha-2A adrenergic receptor binding [GO:0031694]; ATP binding [GO:0005524]; beta-adrenergic receptor kinase activity [GO:0047696]; Edg-2 lysophosphatidic acid receptor binding [GO:0031755]; G protein-coupled receptor binding [GO:0001664]; G protein-coupled receptor kinase activity [GO:0004703]; protein kinase activity [GO:0004672]	1.32201	0.0296	Up	1.22345	0.0463	Up	0.606577	0.362	NotSig	0.646467	0.354	NotSig	-0.0985626	0.998	NotSig	0.0398895	0.979	NotSig	0.576982	0.459	NotSig
P55011	SLC12A2	Solute carrier family 12 member 2 (Basolateral Na-K-Cl symporter) (Bumetanide-sensitive sodium-(potassium)-chloride cotransporter 2)	3D-structure;Acetylation;Alternative splicing;Cell membrane;Chloride;Deafness;Disease variant;Disulfide bond;Intellectual disability;Ion transport;Membrane;Non-syndromic deafness;Phosphoprotein;Potassium;Potassium transport;Reference proteome;Sodium;Sodium transport;Symport;Transmembrane;Transmembrane helix;Transport	aging [GO:0007568]; ammonium transmembrane transport [GO:0072488]; cell volume homeostasis [GO:0006884]; cellular chloride ion homeostasis [GO:0030644]; cellular potassium ion homeostasis [GO:0030007]; cellular response to chemokine [GO:1990869]; cellular response to potassium ion [GO:0035865]; cellular sodium ion homeostasis [GO:0006883]; chloride ion homeostasis [GO:0055064]; chloride transmemb…	apical plasma membrane [GO:0016324]; basal plasma membrane [GO:0009925]; basolateral plasma membrane [GO:0016323]; cell body [GO:0044297]; cell body membrane [GO:0044298]; cell periphery [GO:0071944]; cell projection [GO:0042995]; cell projection membrane [GO:0031253]; cytoplasmic vesicle membrane [GO:0030659]; cytosol [GO:0005829]; extracellular exosome [GO:0070062]; extracellular vesicle [GO:19…	ammonium transmembrane transporter activity [GO:0008519]; cation:chloride symporter activity [GO:0015377]; chaperone binding [GO:0051087]; Hsp90 protein binding [GO:0051879]; metal ion transmembrane transporter activity [GO:0046873]; potassium ion transmembrane transporter activity [GO:0015079]; potassium:chloride symporter activity [GO:0015379]; protein kinase binding [GO:0019901]; sodium:potass…	1.87701	0.00364	Up	2.12477	0.002	Up	0.365769	0.627	NotSig	0.887749	0.177	NotSig	0.247757	0.998	NotSig	0.521981	0.583	NotSig	1.23702	0.0851	NotSig
Q96B96	LDAF1	Lipid droplet assembly factor 1 (Promethin) (Transmembrane protein 159)	Alternative splicing;Endoplasmic reticulum;Lipid droplet;Membrane;Reference proteome;Transmembrane;Transmembrane helix	lipid droplet formation [GO:0140042]	endoplasmic reticulum membrane [GO:0005789]; integral component of membrane [GO:0016021]; lipid droplet [GO:0005811]		2.81679	0.00543	Up	2.31123	0.0218	Up	-0.690347	0.548	NotSig	-0.37422	0.781	NotSig	-0.505563	0.997	NotSig	0.316127	0.882	NotSig	2.68545	0.0193	Up
Q15742	NAB2	NGFI-A-binding protein 2 (EGR-1-binding protein 2) (Melanoma-associated delayed early response protein) (Protein MADER)	Alternative splicing;Isopeptide bond;Nucleus;Phosphoprotein;Reference proteome;Repressor;Transcription;Transcription regulation;Ubl conjugation	endochondral ossification [GO:0001958]; myelination [GO:0042552]; negative regulation of transcription by RNA polymerase III [GO:0016480]; positive regulation of tau-protein kinase activity [GO:1902949]; regulation of DNA-templated transcription [GO:0006355]; regulation of epidermis development [GO:0045682]; Schwann cell differentiation [GO:0014037]	nucleoplasm [GO:0005654]; nucleus [GO:0005634]	identical protein binding [GO:0042802]; transcription coregulator activity [GO:0003712]; transcription corepressor activity [GO:0003714]	3.01656	0.000299	Up	3.17235	0.000315	Up	2.02508	0.0115	Up	2.33261	0.00645	Up	0.155791	0.998	NotSig	0.30753	0.831	NotSig	0.839742	0.357	NotSig
P32519	ELF1	ETS-related transcription factor Elf-1 (E74-like factor 1)	Activator;Alternative splicing;DNA-binding;Nucleus;Phosphoprotein;Reference proteome;Transcription;Transcription regulation	cell differentiation [GO:0030154]; negative regulation of T cell receptor signaling pathway [GO:0050860]; positive regulation of DNA-templated transcription [GO:0045893]; positive regulation of transcription by RNA polymerase II [GO:0045944]; regulation of cytokine production [GO:0001817]; regulation of transcription by RNA polymerase II [GO:0006357]	chromatin [GO:0000785]; nucleoplasm [GO:0005654]; nucleus [GO:0005634]	DNA-binding transcription activator activity, RNA polymerase II-specific [GO:0001228]; DNA-binding transcription factor activity [GO:0003700]; DNA-binding transcription factor activity, RNA polymerase II-specific [GO:0000981]; RNA polymerase II cis-regulatory region sequence-specific DNA binding [GO:0000978]; sequence-specific double-stranded DNA binding [GO:1990837]	3.58453	0.00101	Up	3.68064	0.00128	Up	2.2386	0.0346	Up	2.35481	0.0292	Up	0.096113	0.998	NotSig	0.116207	0.962	NotSig	1.32583	0.262	NotSig
Q9BZI7	UPF3B	Regulator of nonsense transcripts 3B (Nonsense mRNA reducing factor 3B) (Up-frameshift suppressor 3 homolog B) (hUpf3B) (Up-frameshift suppressor 3 homolog on chromosome X) (hUpf3p-X)	3D-structure;Alternative splicing;Cytoplasm;Disease variant;Intellectual disability;Methylation;mRNA transport;Nonsense-mediated mRNA decay;Nucleus;Phosphoprotein;Reference proteome;RNA-binding;Transport	mRNA transport [GO:0051028]; nuclear-transcribed mRNA catabolic process, nonsense-mediated decay [GO:0000184]; nucleocytoplasmic transport [GO:0006913]; positive regulation of translation [GO:0045727]	centriolar satellite [GO:0034451]; cytoplasm [GO:0005737]; cytosol [GO:0005829]; exon-exon junction complex [GO:0035145]; nucleolus [GO:0005730]; nucleoplasm [GO:0005654]; nucleus [GO:0005634]	mRNA binding [GO:0003729]; RNA binding [GO:0003723]	1.75315	0.0122	Up	1.67748	0.0192	Up	1.08814	0.128	NotSig	2.21081	0.00609	Up	-0.075672	0.998	NotSig	1.12266	0.177	NotSig	-0.533331	0.564	NotSig
Q9UJA5	TRMT6	tRNA (adenine(58)-N(1))-methyltransferase non-catalytic subunit TRM6 (mRNA methyladenosine-N(1)-methyltransferase non-catalytic subunit TRM6) (tRNA(m1A58)-methyltransferase subunit TRM6) (tRNA(m1A58)MTase subunit TRM6)	3D-structure;Alternative splicing;Nucleus;Phosphoprotein;Reference proteome;tRNA processing	mRNA methylation [GO:0080009]; tRNA methylation [GO:0030488]	nucleoplasm [GO:0005654]; nucleus [GO:0005634]; tRNA (m1A) methyltransferase complex [GO:0031515]	RNA binding [GO:0003723]	1.04902	0.0483	Up	1.0777	0.0465	Up	0.8833	0.116	NotSig	1.0606	0.0627	NotSig	0.0286736	0.998	NotSig	0.177301	0.882	NotSig	0.0170961	0.989	NotSig
Q9NXU5	ARL15	ADP-ribosylation factor-like protein 15 (ADP-ribosylation factor-related protein 2) (ARF-related protein 2)	GTP-binding;Nucleotide-binding;Reference proteome		extracellular exosome [GO:0070062]	GTP binding [GO:0005525]; GTPase activity [GO:0003924]	1.68866	0.00962	Up	0.131647	0.866	NotSig	0.0232825	0.981	NotSig	0.626093	0.389	NotSig	-1.55702	0.0732	NotSig	0.602811	0.521	NotSig	-0.494446	0.561	NotSig
P41223	BUD31	Protein BUD31 homolog (Protein EDG-2) (Protein G10 homolog)	3D-structure;Acetylation;Alternative splicing;mRNA processing;mRNA splicing;Nucleus;Reference proteome;Spliceosome;Transcription;Transcription regulation	mRNA splicing, via spliceosome [GO:0000398]; positive regulation of androgen receptor activity [GO:2000825]	nucleoplasm [GO:0005654]; nucleus [GO:0005634]; spliceosomal complex [GO:0005681]; U2-type catalytic step 2 spliceosome [GO:0071007]	nuclear receptor binding [GO:0016922]; nuclear receptor coactivator activity [GO:0030374]	1.28145	0.00434	Up	1.55189	0.00146	Up	1.83711	0.000432	Up	1.14987	0.016	Up	0.27044	0.972	NotSig	-0.687237	0.19	NotSig	0.402025	0.468	NotSig
Q96BN8	OTULIN	Ubiquitin thioesterase otulin (EC 3.4.19.12) (Deubiquitinating enzyme otulin) (OTU domain-containing deubiquitinase with linear linkage specificity) (Ubiquitin thioesterase Gumby)	3D-structure;Acetylation;Angiogenesis;Cytoplasm;Disease variant;Hydrolase;Immunity;Innate immunity;Phosphoprotein;Protease;Reference proteome;Thiol protease;Ubl conjugation;Ubl conjugation pathway;Wnt signaling pathway	innate immune response [GO:0045087]; negative regulation of inflammatory response [GO:0050728]; negative regulation of NF-kappaB transcription factor activity [GO:0032088]; nucleotide-binding oligomerization domain containing 2 signaling pathway [GO:0070431]; protein linear deubiquitination [GO:1990108]; protein ubiquitination [GO:0016567]; regulation of canonical Wnt signaling pathway [GO:006082…	cytoplasm [GO:0005737]; cytosol [GO:0005829]; LUBAC complex [GO:0071797]	cysteine-type deubiquitinase activity [GO:0004843]; cysteine-type peptidase activity [GO:0008234]	1.9558	0.00267	Up	1.78398	0.00738	Up	2.01227	0.0033	Up	0.527075	0.466	NotSig	-0.171819	0.998	NotSig	-1.4852	0.0495	Down	1.25691	0.0802	NotSig
Q01484	ANK2	Ankyrin-2 (ANK-2) (Ankyrin-B) (Brain ankyrin) (Non-erythroid ankyrin)	3D-structure;Alternative splicing;ANK repeat;Cell membrane;Cytoplasm;Cytoskeleton;Disease variant;Endocytosis;Endosome;Long QT syndrome;Lysosome;Membrane;Mitochondrion;Phosphoprotein;Postsynaptic cell membrane;Protein transport;Reference proteome;Repeat;Synapse;Transport	atrial cardiac muscle cell action potential [GO:0086014]; atrial cardiac muscle cell to AV node cell communication [GO:0086066]; atrial septum development [GO:0003283]; cellular calcium ion homeostasis [GO:0006874]; endocytosis [GO:0006897]; membrane depolarization during SA node cell action potential [GO:0086046]; paranodal junction assembly [GO:0030913]; positive regulation of calcium ion trans…	A band [GO:0031672]; apical plasma membrane [GO:0016324]; basolateral plasma membrane [GO:0016323]; costamere [GO:0043034]; cytoskeleton [GO:0005856]; cytosol [GO:0005829]; early endosome [GO:0005769]; intercalated disc [GO:0014704]; lysosome [GO:0005764]; M band [GO:0031430]; membrane raft [GO:0045121]; mitochondrion [GO:0005739]; neuron projection [GO:0043005]; plasma membrane [GO:0005886]; pos…	ATPase binding [GO:0051117]; cytoskeletal anchor activity [GO:0008093]; enzyme binding [GO:0019899]; phosphorylation-dependent protein binding [GO:0140031]; protein kinase binding [GO:0019901]; protein-macromolecule adaptor activity [GO:0030674]; spectrin binding [GO:0030507]; structural constituent of cytoskeleton [GO:0005200]; transmembrane transporter binding [GO:0044325]	1.24029	0.0445	Up	0.772907	0.22	NotSig	0.0496147	0.958	NotSig	0.065602	0.948	NotSig	-0.467387	0.944	NotSig	0.0159873	0.992	NotSig	0.707305	0.356	NotSig
O94842	TOX4	TOX high mobility group box family member 4 (Epidermal Langerhans cell protein LCP1)	Alternative splicing;DNA-binding;Methylation;Nucleus;Phosphoprotein;Reference proteome;Transcription;Transcription regulation	regulation of transcription by RNA polymerase II [GO:0006357]	chromatin [GO:0000785]; nucleus [GO:0005634]; PTW/PP1 phosphatase complex [GO:0072357]	chromatin DNA binding [GO:0031490]	1.56495	0.00759	Up	1.68332	0.00654	Up	1.37019	0.0231	Up	2.05291	0.00351	Up	0.118368	0.998	NotSig	0.68272	0.375	NotSig	-0.369599	0.641	NotSig
Q9Y2X9	ZNF281	Zinc finger protein 281 (GC-box-binding zinc finger protein 1) (Transcription factor ZBP-99) (Zinc finger DNA-binding protein 99)	Alternative splicing;Differentiation;DNA-binding;Isopeptide bond;Metal-binding;Nucleus;Phosphoprotein;Reference proteome;Repeat;Repressor;Transcription;Transcription regulation;Ubl conjugation;Zinc;Zinc-finger	embryonic body morphogenesis [GO:0010172]; negative regulation of DNA-templated transcription [GO:0045892]; negative regulation of gene expression [GO:0010629]; negative regulation of transcription by RNA polymerase II [GO:0000122]; positive regulation of DNA-templated transcription [GO:0045893]; regulation of DNA-templated transcription [GO:0006355]; stem cell differentiation [GO:0048863]	nucleoplasm [GO:0005654]; nucleus [GO:0005634]	DNA-binding transcription factor activity [GO:0003700]; DNA-binding transcription factor activity, RNA polymerase II-specific [GO:0000981]; DNA-binding transcription repressor activity, RNA polymerase II-specific [GO:0001227]; metal ion binding [GO:0046872]; RNA polymerase II cis-regulatory region sequence-specific DNA binding [GO:0000978]; sequence-specific DNA binding [GO:0043565]; sequence-spe…	2.38175	0.00135	Up	1.3478	0.053	NotSig	0.901378	0.219	NotSig	1.3832	0.0601	NotSig	-1.03395	0.448	NotSig	0.481818	0.677	NotSig	-0.0353918	0.98	NotSig
P37268	FDFT1	Squalene synthase (SQS) (SS) (EC 2.5.1.21) (FPP:FPP farnesyltransferase) (Farnesyl-diphosphate farnesyltransferase) (Farnesyl-diphosphate farnesyltransferase 1)	3D-structure;Alternative splicing;Cholesterol biosynthesis;Cholesterol metabolism;Endoplasmic reticulum;Lipid biosynthesis;Lipid metabolism;Magnesium;Membrane;Metal-binding;Multifunctional enzyme;NAD;NADP;Reference proteome;Steroid biosynthesis;Steroid metabolism;Sterol biosynthesis;Sterol metabolism;Transferase;Transmembrane;Transmembrane helix	cholesterol biosynthetic process [GO:0006695]; farnesyl diphosphate metabolic process [GO:0045338]; steroid biosynthetic process [GO:0006694]	endoplasmic reticulum [GO:0005783]; endoplasmic reticulum membrane [GO:0005789]; integral component of membrane [GO:0016021]	farnesyl-diphosphate farnesyltransferase activity [GO:0004310]; metal ion binding [GO:0046872]; squalene synthase activity [GO:0051996]	1.68601	0.00318	Up	1.62889	0.00601	Up	1.44543	0.013	Up	1.40261	0.019	Up	-0.0571172	0.998	NotSig	-0.042818	0.975	NotSig	0.226283	0.786	NotSig
Q3MIP1	ITPRIPL2	Inositol 1,4,5-trisphosphate receptor-interacting protein-like 2	Membrane;Phosphoprotein;Reference proteome;Signal;Transmembrane;Transmembrane helix		integral component of membrane [GO:0016021]		1.84479	0.00859	Up	1.89238	0.0092	Up	-0.0290302	0.979	NotSig	0.386849	0.663	NotSig	0.0475913	0.998	NotSig	0.415879	0.716	NotSig	1.50553	0.0548	NotSig
Q9NNX1	TUFT1	Tuftelin	Alternative splicing;Biomineralization;Coiled coil;Reference proteome;Secreted	bone mineralization [GO:0030282]; intracellular signal transduction [GO:0035556]; odontogenesis [GO:0042476]	cytoplasm [GO:0005737]; extracellular region [GO:0005576]	structural constituent of tooth enamel [GO:0030345]	3.11058	0.00167	Up	2.34849	0.0166	Up	0.770416	0.463	NotSig	-0.10965	0.944	NotSig	-0.762091	0.905	NotSig	-0.880066	0.526	NotSig	2.45814	0.0244	Up
Q96EI5	TCEAL4	Transcription elongation factor A protein-like 4 (TCEA-like protein 4) (Transcription elongation factor S-II protein-like 4)	Acetylation;Alternative splicing;Nucleus;Phosphoprotein;Reference proteome;Transcription;Transcription regulation		nucleus [GO:0005634]	WW domain binding [GO:0050699]	1.68541	0.0107	Up	1.26856	0.0504	NotSig	1.17642	0.0818	NotSig	1.95195	0.00793	Up	-0.41685	0.968	NotSig	0.775533	0.374	NotSig	-0.683385	0.395	NotSig
Q9P2K6	KLHL42	Kelch-like protein 42 (Cullin-3-binding protein 9) (Ctb9) (Kelch domain-containing protein 5)	Cell cycle;Cell division;Cytoplasm;Cytoskeleton;Kelch repeat;Mitosis;Phosphoprotein;Reference proteome;Repeat;Ubl conjugation pathway	cell cycle [GO:0007049]; cell division [GO:0051301]; proteasome-mediated ubiquitin-dependent protein catabolic process [GO:0043161]; protein polyubiquitination [GO:0000209]; regulation of microtubule-based process [GO:0032886]	Cul3-RING ubiquitin ligase complex [GO:0031463]; cytosol [GO:0005829]; spindle [GO:0005819]		1.01202	0.0384	Up	1.11157	0.0271	Up	0.828555	0.107	NotSig	-0.0357764	0.965	NotSig	0.0995505	0.998	NotSig	-0.864332	0.142	NotSig	1.14735	0.0464	Up
Q9H6R4	NOL6	Nucleolar protein 6 (Nucleolar RNA-associated protein) (Nrap)	3D-structure;Alternative splicing;Chromosome;Coiled coil;Nucleus;Phosphoprotein;Reference proteome;RNA-binding	rRNA processing [GO:0006364]; tRNA export from nucleus [GO:0006409]	condensed nuclear chromosome [GO:0000794]; CURI complex [GO:0032545]; mitochondrion [GO:0005739]; nucleolus [GO:0005730]; nucleoplasm [GO:0005654]; small-subunit processome [GO:0032040]; UTP-C complex [GO:0034456]	RNA binding [GO:0003723]	2.00316	0.0409	Up	1.01593	0.319	NotSig	0.516571	0.681	NotSig	0.356783	0.796	NotSig	-0.987228	0.808	NotSig	-0.159789	0.946	NotSig	0.659147	0.631	NotSig
Q8N806	UBR7	Putative E3 ubiquitin-protein ligase UBR7 (EC 2.3.2.27) (N-recognin-7) (RING-type E3 ubiquitin transferase UBR7)	Disease variant;Intellectual disability;Isopeptide bond;Metal-binding;Phosphoprotein;Reference proteome;Transferase;Ubl conjugation;Ubl conjugation pathway;Zinc;Zinc-finger			ubiquitin protein ligase activity [GO:0061630]; zinc ion binding [GO:0008270]	1.27517	0.0128	Up	1.29701	0.0149	Up	1.04388	0.0494	Up	1.39831	0.0128	Up	0.0218488	0.998	NotSig	0.35443	0.674	NotSig	-0.101291	0.911	NotSig
P55055	NR1H2	Oxysterols receptor LXR-beta (Liver X receptor beta) (Nuclear receptor NER) (Nuclear receptor subfamily 1 group H member 2) (Ubiquitously-expressed nuclear receptor)	3D-structure;Activator;Alternative splicing;DNA-binding;Isopeptide bond;Metal-binding;Nucleus;Receptor;Reference proteome;Transcription;Transcription regulation;Ubl conjugation;Zinc;Zinc-finger	cell differentiation [GO:0030154]; cholesterol homeostasis [GO:0042632]; negative regulation of cholesterol storage [GO:0010887]; negative regulation of cold-induced thermogenesis [GO:0120163]; negative regulation of DNA-templated transcription [GO:0045892]; negative regulation of gene expression [GO:0010629]; negative regulation of interferon-gamma-mediated signaling pathway [GO:0060336]; negati…	chromatin [GO:0000785]; cytoplasm [GO:0005737]; cytosol [GO:0005829]; nucleoplasm [GO:0005654]; nucleus [GO:0005634]; RNA polymerase II transcription regulator complex [GO:0090575]	apolipoprotein A-I receptor binding [GO:0034191]; ATPase binding [GO:0051117]; chromatin DNA binding [GO:0031490]; DNA binding [GO:0003677]; DNA-binding transcription activator activity, RNA polymerase II-specific [GO:0001228]; DNA-binding transcription factor activity, RNA polymerase II-specific [GO:0000981]; nuclear receptor activity [GO:0004879]; nuclear retinoid X receptor binding [GO:0046965…	2.48759	0.00847	Up	0.683639	0.482	NotSig	0.892923	0.372	NotSig	2.85066	0.00645	Up	-1.80395	0.185	NotSig	1.95774	0.0732	NotSig	-2.16702	0.0422	Down
A9UHW6	MIF4GD	MIF4G domain-containing protein (SLBP-interacting protein 1) (hSLIP1)	Alternative splicing;Cytoplasm;Nucleus;Reference proteome;Translation regulation	cap-dependent translational initiation [GO:0002191]; regulation of translational initiation [GO:0006446]	cytoplasm [GO:0005737]; cytosol [GO:0005829]; Golgi apparatus [GO:0005794]; histone mRNA stem-loop binding complex [GO:0062073]; nucleolus [GO:0005730]	identical protein binding [GO:0042802]; protein C-terminus binding [GO:0008022]; RNA binding [GO:0003723]; translation activator activity [GO:0008494]	1.0364	0.0269	Up	1.13591	0.02	Up	0.910855	0.0643	NotSig	0.75715	0.128	NotSig	0.0995143	0.998	NotSig	-0.153705	0.882	NotSig	0.378761	0.543	NotSig
Q9UNN5	FAF1	FAS-associated factor 1 (hFAF1) (UBX domain-containing protein 12) (UBX domain-containing protein 3A)	3D-structure;Alternative splicing;Apoptosis;Nucleus;Phosphoprotein;Reference proteome	apoptotic process [GO:0006915]; cell death [GO:0008219]; cytoplasmic sequestering of NF-kappaB [GO:0007253]; positive regulation of apoptotic process [GO:0043065]; positive regulation of cell death [GO:0010942]; positive regulation of DNA replication [GO:0045740]; positive regulation of extrinsic apoptotic signaling pathway via death domain receptors [GO:1902043]; positive regulation of protein c…	CD95 death-inducing signaling complex [GO:0031265]; cytosol [GO:0005829]; endoplasmic reticulum [GO:0005783]; nuclear envelope [GO:0005635]; nucleoplasm [GO:0005654]; nucleus [GO:0005634]; ooplasm [GO:1990917]; perinuclear region of cytoplasm [GO:0048471]; VCP-NPL4-UFD1 AAA ATPase complex [GO:0034098]	heat shock protein binding [GO:0031072]; NF-kappaB binding [GO:0051059]; protein domain specific binding [GO:0019904]; protein kinase binding [GO:0019901]; protein kinase regulator activity [GO:0019887]; ubiquitin binding [GO:0043130]; ubiquitin protein ligase binding [GO:0031625]	1.46545	0.00214	Up	1.16976	0.014	Up	0.689187	0.142	NotSig	1.0607	0.0292	Up	-0.295687	0.966	NotSig	0.371515	0.6	NotSig	0.109057	0.885	NotSig
P04150	NR3C1	Glucocorticoid receptor (GR) (Nuclear receptor subfamily 3 group C member 1)	3D-structure;Acetylation;Alternative initiation;Alternative splicing;Apoptosis;Cell cycle;Cell division;Chromatin regulator;Chromosome partition;Cytoplasm;Cytoskeleton;Disease variant;DNA-binding;Isopeptide bond;Lipid-binding;Metal-binding;Methylation;Mitochondrion;Mitosis;Nucleus;Phosphoprotein;Pseudohermaphroditism;Receptor;Reference proteome;RNA-binding;Steroid-binding;Transcription;Transcript…	adrenal gland development [GO:0030325]; apoptotic process [GO:0006915]; cell cycle [GO:0007049]; cell division [GO:0051301]; cellular response to dexamethasone stimulus [GO:0071549]; cellular response to glucocorticoid stimulus [GO:0071385]; cellular response to steroid hormone stimulus [GO:0071383]; cellular response to transforming growth factor beta stimulus [GO:0071560]; chromatin organizatio…	chromatin [GO:0000785]; cytoplasm [GO:0005737]; cytosol [GO:0005829]; membrane [GO:0016020]; microtubule organizing center [GO:0005815]; mitochondrial matrix [GO:0005759]; nuclear speck [GO:0016607]; nucleoplasm [GO:0005654]; nucleus [GO:0005634]; protein-containing complex [GO:0032991]; spindle [GO:0005819]	core promoter sequence-specific DNA binding [GO:0001046]; DNA-binding transcription activator activity, RNA polymerase II-specific [GO:0001228]; DNA-binding transcription factor activity [GO:0003700]; DNA-binding transcription factor activity, RNA polymerase II-specific [GO:0000981]; DNA-binding transcription repressor activity, RNA polymerase II-specific [GO:0001227]; Hsp90 protein binding [GO:0…	1.72459	0.00026	Up	1.47818	0.00146	Up	1.40917	0.00207	Up	1.22621	0.00865	Up	-0.246411	0.979	NotSig	-0.182961	0.813	NotSig	0.251966	0.662	NotSig
Q09472	EP300	Histone acetyltransferase p300 (p300 HAT) (EC 2.3.1.48) (E1A-associated protein p300) (Histone butyryltransferase p300) (EC 2.3.1.-) (Histone crotonyltransferase p300) (EC 2.3.1.-) (Protein 2-hydroxyisobutyryltransferase p300) (EC 2.3.1.-) (Protein lactyltransferas p300) (EC 2.3.1.-) (Protein propionyltransferase p300) (EC 2.3.1.-)	3D-structure;Acetylation;Acyltransferase;Biological rhythms;Bromodomain;Cell cycle;Chromosomal rearrangement;Chromosome;Citrullination;Cytoplasm;Direct protein sequencing;Disease variant;Host-virus interaction;Intellectual disability;Isopeptide bond;Metal-binding;Methylation;Nucleus;Phosphoprotein;Reference proteome;Repeat;Transcription;Transcription regulation;Transferase;Ubl conjugation;Zinc;Zi…	animal organ morphogenesis [GO:0009887]; apoptotic process [GO:0006915]; B cell differentiation [GO:0030183]; behavioral defense response [GO:0002209]; cell cycle [GO:0007049]; cellular response to UV [GO:0034644]; circadian rhythm [GO:0007623]; epigenetic maintenance of chromatin in transcription-competent conformation [GO:0045815]; face morphogenesis [GO:0060325]; fat cell differentiation [GO:0…	chromosome [GO:0005694]; cytosol [GO:0005829]; histone acetyltransferase complex [GO:0000123]; nucleoplasm [GO:0005654]; nucleus [GO:0005634]; protein-DNA complex [GO:0032993]; transcription regulator complex [GO:0005667]	acetyltransferase activity [GO:0016407]; acyltransferase activity [GO:0016746]; beta-catenin binding [GO:0008013]; chromatin binding [GO:0003682]; chromatin DNA binding [GO:0031490]; damaged DNA binding [GO:0003684]; DNA binding [GO:0003677]; DNA-binding transcription factor binding [GO:0140297]; H3 histone acetyltransferase activity [GO:0010484]; H4 histone acetyltransferase activity [GO:0010485…	1.7634	0.0204	Up	1.97424	0.014	Up	0.261877	0.8	NotSig	1.90481	0.0212	Up	0.210846	0.998	NotSig	1.64293	0.0683	NotSig	0.0694376	0.963	NotSig
Q8NC42	RNF149	E3 ubiquitin-protein ligase RNF149 (EC 2.3.2.27) (DNA polymerase-transactivated protein 2) (RING finger protein 149) (RING-type E3 ubiquitin transferase RNF149)	Glycoprotein;Membrane;Metal-binding;Phosphoprotein;Reference proteome;Signal;Transferase;Transmembrane;Transmembrane helix;Ubl conjugation pathway;Zinc;Zinc-finger	cellular response to xenobiotic stimulus [GO:0071466]; negative regulation of MAPK cascade [GO:0043409]; regulation of protein stability [GO:0031647]; ubiquitin-dependent protein catabolic process [GO:0006511]	cytoplasm [GO:0005737]; integral component of membrane [GO:0016021]; membrane [GO:0016020]	metal ion binding [GO:0046872]; ubiquitin protein ligase activity [GO:0061630]	1.29227	0.0105	Up	2.01576	0.000503	Up	0.0961575	0.895	NotSig	0.881514	0.0898	NotSig	0.72349	0.461	NotSig	0.785357	0.19	NotSig	1.13425	0.0464	Up
O43493	TGOLN2	Trans-Golgi network integral membrane protein 2 (Trans-Golgi network glycoprotein 46) (TGN38 homolog) (hTGN46) (Trans-Golgi network glycoprotein 48) (hTGN48) (Trans-Golgi network glycoprotein 51) (hTGN51) (Trans-Golgi network protein 2)	3D-structure;Alternative splicing;Cell membrane;Glycoprotein;Golgi apparatus;Membrane;Phosphoprotein;Reference proteome;Repeat;Signal;Transmembrane;Transmembrane helix		clathrin-coated endocytic vesicle membrane [GO:0030669]; endoplasmic reticulum lumen [GO:0005788]; endosome [GO:0005768]; Golgi apparatus [GO:0005794]; integral component of membrane [GO:0016021]; nucleoplasm [GO:0005654]; plasma membrane [GO:0005886]; trans-Golgi network [GO:0005802]; trans-Golgi network transport vesicle [GO:0030140]; transport vesicle [GO:0030133]		1.43679	0.0258	Up	1.2362	0.056	NotSig	1.25257	0.0643	NotSig	0.784799	0.27	NotSig	-0.200593	0.998	NotSig	-0.467772	0.662	NotSig	0.451398	0.611	NotSig
Q5BJD5	TMEM41B	Transmembrane protein 41B (Protein stasimon)	Alternative splicing;Autophagy;Cytoplasm;Endoplasmic reticulum;Host-virus interaction;Lipid transport;Membrane;Neurogenesis;Phosphoprotein;Reference proteome;Transmembrane;Transmembrane helix;Transport	autophagosome assembly [GO:0000045]; intracellular lipid transport [GO:0032365]; modulation by host of viral RNA genome replication [GO:0044830]; nervous system development [GO:0007399]	endoplasmic reticulum membrane [GO:0005789]; integral component of membrane [GO:0016021]; mitochondria-associated endoplasmic reticulum membrane [GO:0044233]	phospholipid scramblase activity [GO:0017128]	3.98838	0.0124	Up	3.567	0.0262	Up	0.900701	0.644	NotSig	0.880961	0.666	NotSig	-0.421376	0.998	NotSig	-0.01974	0.996	NotSig	2.68604	0.142	NotSig
Q96BP2	CHCHD1	Coiled-coil-helix-coiled-coil-helix domain-containing protein 1 (28S ribosomal protein S37, mitochondrial) (MRP-S37) (Mitochondrial small ribosomal subunit protein mS37) (Nuclear protein C2360)	3D-structure;Disulfide bond;Mitochondrion;Nucleus;Reference proteome;Ribonucleoprotein;Ribosomal protein	mitochondrial translation [GO:0032543]	cytosol [GO:0005829]; fibrillar center [GO:0001650]; mitochondrial inner membrane [GO:0005743]; mitochondrial small ribosomal subunit [GO:0005763]; mitochondrion [GO:0005739]; nucleoplasm [GO:0005654]	RNA binding [GO:0003723]	2.21071	0.0345	Up	0.113769	0.931	NotSig	-0.146259	0.927	NotSig	0.408916	0.776	NotSig	-2.09694	0.172	NotSig	0.555175	0.765	NotSig	-0.295146	0.864	NotSig
Q9BTY7	HGH1	Protein HGH1 homolog	Acetylation;Direct protein sequencing;Phosphoprotein;Reference proteome				2.19622	0.0129	Up	0.670149	0.467	NotSig	-0.174756	0.892	NotSig	0.22407	0.856	NotSig	-1.52607	0.277	NotSig	0.398826	0.804	NotSig	0.446079	0.725	NotSig
Q9UBC2	EPS15L1	Epidermal growth factor receptor substrate 15-like 1 (Eps15-related protein) (Eps15R)	Acetylation;Alternative splicing;Calcium;Cell membrane;Coated pit;Coiled coil;Endocytosis;Membrane;Metal-binding;Nucleus;Phosphoprotein;Reference proteome;Repeat	endocytosis [GO:0006897]; endosomal transport [GO:0016197]	clathrin coat of coated pit [GO:0030132]; cytosol [GO:0005829]; membrane [GO:0016020]; nucleus [GO:0005634]; plasma membrane [GO:0005886]	cadherin binding [GO:0045296]; calcium ion binding [GO:0005509]	1.83838	0.0103	Up	1.99245	0.00805	Up	1.45828	0.0479	Up	0.2313	0.813	NotSig	0.154071	0.998	NotSig	-1.22698	0.142	NotSig	1.76115	0.0302	Up
P16234	PDGFRA	Platelet-derived growth factor receptor alpha (PDGF-R-alpha) (PDGFR-alpha) (EC 2.7.10.1) (Alpha platelet-derived growth factor receptor) (Alpha-type platelet-derived growth factor receptor) (CD140 antigen-like family member A) (CD140a antigen) (Platelet-derived growth factor alpha receptor) (Platelet-derived growth factor receptor 2) (PDGFR-2) (CD antigen CD140a)	3D-structure;Alternative splicing;ATP-binding;Cell membrane;Cell projection;Chemotaxis;Developmental protein;Disease variant;Disulfide bond;Glycoprotein;Golgi apparatus;Host-virus interaction;Immunoglobulin domain;Kinase;Membrane;Nucleotide-binding;Phosphoprotein;Proto-oncogene;Receptor;Reference proteome;Repeat;Signal;Transferase;Transmembrane;Transmembrane helix;Tyrosine-protein kinase;Ubl conj…	adrenal gland development [GO:0030325]; cardiac myofibril assembly [GO:0055003]; cell activation [GO:0001775]; cell chemotaxis [GO:0060326]; cellular response to amino acid stimulus [GO:0071230]; cellular response to reactive oxygen species [GO:0034614]; embryonic cranial skeleton morphogenesis [GO:0048701]; embryonic digestive tract morphogenesis [GO:0048557]; embryonic skeletal system morphogen…	cell junction [GO:0030054]; cilium [GO:0005929]; cytoplasm [GO:0005737]; endoplasmic reticulum membrane [GO:0005789]; external side of plasma membrane [GO:0009897]; Golgi apparatus [GO:0005794]; integral component of plasma membrane [GO:0005887]; intrinsic component of plasma membrane [GO:0031226]; membrane [GO:0016020]; microvillus [GO:0005902]; nucleoplasm [GO:0005654]; nucleus [GO:0005634]; pl…	ATP binding [GO:0005524]; BBSome binding [GO:0062063]; growth factor binding [GO:0019838]; platelet-derived growth factor alpha-receptor activity [GO:0005018]; platelet-derived growth factor binding [GO:0048407]; platelet-derived growth factor receptor binding [GO:0005161]; protein homodimerization activity [GO:0042803]; protein kinase activity [GO:0004672]; transmembrane receptor protein tyrosin…	2.17631	0.0152	Up	2.07583	0.0232	Up	0.136174	0.919	NotSig	0.02901	0.985	NotSig	-0.100479	0.998	NotSig	-0.107164	0.96	NotSig	2.04682	0.0464	Up
Q8WUX9	CHMP7	Charged multivesicular body protein 7 (Chromatin-modifying protein 7)	Alternative splicing;Coiled coil;Cytoplasm;Nucleus;Phosphoprotein;Protein transport;Reference proteome;Transport	autophagosome maturation [GO:0097352]; autophagy [GO:0006914]; ESCRT III complex disassembly [GO:1904903]; exit from mitosis [GO:0010458]; late endosome to lysosome transport [GO:1902774]; late endosome to vacuole transport [GO:0045324]; late endosome to vacuole transport via multivesicular body sorting pathway [GO:0032511]; membrane fission [GO:0090148]; midbody abscission [GO:0061952]; mitotic …	amphisome membrane [GO:1904930]; autophagosome membrane [GO:0000421]; cytosol [GO:0005829]; ESCRT III complex [GO:0000815]; kinetochore [GO:0000776]; kinetochore microtubule [GO:0005828]; lysosomal membrane [GO:0005765]; midbody [GO:0030496]; multivesicular body [GO:0005771]; multivesicular body membrane [GO:0032585]; nuclear envelope [GO:0005635]; nuclear pore [GO:0005643]; nucleoplasm [GO:00056…		2.93265	0.00216	Up	2.69371	0.00628	Up	2.78692	0.00485	Up	1.3336	0.165	NotSig	-0.238942	0.998	NotSig	-1.45332	0.184	NotSig	1.36011	0.2	NotSig
P67775	PPP2CA	Serine/threonine-protein phosphatase 2A catalytic subunit alpha isoform (PP2A-alpha) (EC 3.1.3.16) (Replication protein C) (RP-C)	3D-structure;Alternative splicing;Centromere;Chromosome;Cytoplasm;Cytoskeleton;Direct protein sequencing;Disease variant;Hydrolase;Intellectual disability;Manganese;Meiosis;Metal-binding;Methylation;Nucleus;Phosphoprotein;Protein phosphatase;Reference proteome;Ubl conjugation	apoptotic process [GO:0006915]; ceramide metabolic process [GO:0006672]; meiotic cell cycle [GO:0051321]; mesoderm development [GO:0007498]; mitotic cell cycle [GO:0000278]; negative regulation of cell growth [GO:0030308]; negative regulation of epithelial to mesenchymal transition [GO:0010719]; negative regulation of protein kinase B signaling [GO:0051898]; negative regulation of tyrosine phosph…	chromosome, centromeric region [GO:0000775]; cytosol [GO:0005829]; extracellular exosome [GO:0070062]; membrane [GO:0016020]; membrane raft [GO:0045121]; microtubule cytoskeleton [GO:0015630]; mitochondrion [GO:0005739]; nucleus [GO:0005634]; plasma membrane [GO:0005886]; protein phosphatase type 2A complex [GO:0000159]; spindle pole [GO:0000922]; synapse [GO:0045202]	GABA receptor binding [GO:0050811]; metal ion binding [GO:0046872]; myosin phosphatase activity [GO:0017018]; phosphoprotein phosphatase activity [GO:0004721]; protein C-terminus binding [GO:0008022]; protein heterodimerization activity [GO:0046982]; protein serine/threonine phosphatase activity [GO:0004722]; protein tyrosine phosphatase activity [GO:0004725]; tau protein binding [GO:0048156]	1.73826	0.0139	Up	1.35779	0.0527	NotSig	0.170753	0.866	NotSig	0.724922	0.366	NotSig	-0.380471	0.982	NotSig	0.554169	0.62	NotSig	0.632872	0.485	NotSig
O14646	CHD1;CHD2	Chromodomain-helicase-DNA-binding protein 1 (CHD-1) (EC 3.6.4.12) (ATP-dependent helicase CHD1)	3D-structure;Alternative splicing;ATP-binding;Chromatin regulator;Cytoplasm;Disease variant;DNA-binding;Helicase;Hydrolase;Intellectual disability;Nucleotide-binding;Nucleus;Phosphoprotein;Reference proteome;Repeat;Transcription;Transcription regulation	chromatin remodeling [GO:0006338]; nucleosome organization [GO:0034728]; positive regulation by host of viral transcription [GO:0043923]; regulation of transcription by RNA polymerase II [GO:0006357]	chromatin [GO:0000785]; cytoplasm [GO:0005737]; nuclear chromosome [GO:0000228]; nucleoplasm [GO:0005654]; nucleus [GO:0005634]	ATP binding [GO:0005524]; ATP hydrolysis activity [GO:0016887]; ATP-dependent chromatin remodeler activity [GO:0140658]; chromatin binding [GO:0003682]; DNA binding [GO:0003677]; DNA helicase activity [GO:0003678]; histone binding [GO:0042393]; methylated histone binding [GO:0035064]	1.6289	0.00601	Up	0.359031	0.559	NotSig	-0.139792	0.866	NotSig	0.301613	0.691	NotSig	-1.26987	0.114	NotSig	0.441404	0.634	NotSig	0.057419	0.959	NotSig
P40855	PEX19	Peroxisomal biogenesis factor 19 (33 kDa housekeeping protein) (Peroxin-19) (Peroxisomal farnesylated protein)	3D-structure;Acetylation;Alternative splicing;Cytoplasm;Lipoprotein;Membrane;Methylation;Peroxisome;Peroxisome biogenesis;Peroxisome biogenesis disorder;Phosphoprotein;Prenylation;Reference proteome;Zellweger syndrome	chaperone-mediated protein folding [GO:0061077]; establishment of protein localization to peroxisome [GO:0072663]; negative regulation of lipid binding [GO:1900131]; peroxisome fission [GO:0016559]; peroxisome membrane biogenesis [GO:0016557]; peroxisome organization [GO:0007031]; protein import into peroxisome membrane [GO:0045046]; protein stabilization [GO:0050821]; protein targeting to peroxi…	brush border membrane [GO:0031526]; cytoplasm [GO:0005737]; cytosol [GO:0005829]; integral component of membrane [GO:0016021]; nucleoplasm [GO:0005654]; nucleus [GO:0005634]; peroxisomal membrane [GO:0005778]; peroxisome [GO:0005777]; protein-containing complex [GO:0032991]	ATPase binding [GO:0051117]; peroxisome membrane class-1 targeting sequence binding [GO:0036105]; peroxisome membrane targeting sequence binding [GO:0033328]; protein carrier chaperone [GO:0140597]; protein N-terminus binding [GO:0047485]	3.2023	0.01	Up	-0.609234	0.654	NotSig	0.764575	0.601	NotSig	0.484795	0.769	NotSig	-3.81153	0.0193	Down	-0.27978	0.921	NotSig	-1.09403	0.488	NotSig
Q92879	CELF1	CUGBP Elav-like family member 1 (CELF-1) (50 kDa nuclear polyadenylated RNA-binding protein) (Bruno-like protein 2) (CUG triplet repeat RNA-binding protein 1) (CUG-BP1) (CUG-BP- and ETR-3-like factor 1) (Deadenylation factor CUG-BP) (Embryo deadenylation element-binding protein homolog) (EDEN-BP homolog) (RNA-binding protein BRUNOL-2)	3D-structure;Acetylation;Activator;Alternative splicing;Cytoplasm;Isopeptide bond;mRNA processing;mRNA splicing;Nucleus;Phosphoprotein;Reference proteome;Repeat;RNA-binding;Ubl conjugation	embryo development ending in birth or egg hatching [GO:0009792]; germ cell development [GO:0007281]; mRNA destabilization [GO:0061157]; mRNA processing [GO:0006397]; mRNA splice site selection [GO:0006376]; negative regulation of cell population proliferation [GO:0008285]; negative regulation of gene expression [GO:0010629]; positive regulation of cell death [GO:0010942]; positive regulation of g…	cytoplasm [GO:0005737]; cytoplasmic stress granule [GO:0010494]; membrane [GO:0016020]; nucleoplasm [GO:0005654]; nucleus [GO:0005634]; perinucleolar compartment [GO:0097356]; ribonucleoprotein complex [GO:1990904]	BRE binding [GO:0042835]; mRNA 3'-UTR binding [GO:0003730]; mRNA binding [GO:0003729]; mRNA regulatory element binding translation repressor activity [GO:0000900]; pre-mRNA binding [GO:0036002]; RNA binding [GO:0003723]	1.73332	0.000258	Up	1.23638	0.00593	Up	1.42925	0.00177	Up	1.79011	0.000626	Up	-0.496941	0.665	NotSig	0.360856	0.564	NotSig	-0.553731	0.255	NotSig
O96008	TOMM40	Mitochondrial import receptor subunit TOM40 homolog (Protein Haymaker) (Translocase of outer membrane 40 kDa subunit homolog) (p38.5)	3D-structure;Alternative splicing;Direct protein sequencing;Ion transport;Membrane;Mitochondrion;Mitochondrion outer membrane;Porin;Protein transport;Reference proteome;Transmembrane;Transmembrane beta strand;Transport	ion transport [GO:0006811]; protein import into mitochondrial matrix [GO:0030150]; protein insertion into mitochondrial outer membrane [GO:0045040]; protein targeting to mitochondrion [GO:0006626]	cytosol [GO:0005829]; integral component of membrane [GO:0016021]; integral component of mitochondrial outer membrane [GO:0031307]; mitochondria-associated endoplasmic reticulum membrane [GO:0044233]; mitochondrial inner membrane [GO:0005743]; mitochondrial outer membrane [GO:0005741]; mitochondrial outer membrane translocase complex [GO:0005742]; mitochondrion [GO:0005739]; pore complex [GO:0046…	porin activity [GO:0015288]; protein transmembrane transporter activity [GO:0008320]	1.79565	0.0196	Up	1.74253	0.026	Up	1.00807	0.211	NotSig	1.62473	0.047	Up	-0.0531188	0.998	NotSig	0.61666	0.612	NotSig	0.117801	0.936	NotSig
Q9H694	BICC1	Protein bicaudal C homolog 1 (Bic-C)	3D-structure;Acetylation;Alternative splicing;Cytoplasm;Developmental protein;Disease variant;Phosphoprotein;Reference proteome;Repeat;RNA-binding	determination of left/right symmetry [GO:0007368]; heart development [GO:0007507]; kidney development [GO:0001822]; negative regulation of canonical Wnt signaling pathway [GO:0090090]	cytoplasm [GO:0005737]	RNA binding [GO:0003723]	1.96414	0.0179	Up	1.61463	0.051	NotSig	1.10328	0.202	NotSig	1.58788	0.0681	NotSig	-0.349517	0.998	NotSig	0.484596	0.73	NotSig	0.0267463	0.989	NotSig
P78345	RPP38	Ribonuclease P protein subunit p38 (RNaseP protein p38)	3D-structure;Acetylation;Direct protein sequencing;Nucleus;Phosphoprotein;Reference proteome;RNA-binding;rRNA processing;tRNA processing	rRNA processing [GO:0006364]; tRNA 5'-leader removal [GO:0001682]	fibrillar center [GO:0001650]; multimeric ribonuclease P complex [GO:0030681]; nucleolar ribonuclease P complex [GO:0005655]; nucleolus [GO:0005730]; nucleoplasm [GO:0005654]; ribonuclease MRP complex [GO:0000172]	ribonuclease P activity [GO:0004526]; ribonuclease P RNA binding [GO:0033204]	2.08469	0.0264	Up	2.00953	0.0349	Up	2.12165	0.0333	Up	2.20721	0.0296	Up	-0.0751625	0.998	NotSig	0.0855616	0.972	NotSig	-0.197682	0.905	NotSig
P14209	CD99	CD99 antigen (12E7) (E2 antigen) (Protein MIC2) (T-cell surface glycoprotein E2) (CD antigen CD99)	3D-structure;Alternative splicing;Cell adhesion;Direct protein sequencing;Glycoprotein;Membrane;Phosphoprotein;Reference proteome;Signal;Transmembrane;Transmembrane helix	homotypic cell-cell adhesion [GO:0034109]; positive regulation of neutrophil extravasation [GO:2000391]; T cell extravasation [GO:0072683]	cytoplasm [GO:0005737]; focal adhesion [GO:0005925]; integral component of plasma membrane [GO:0005887]; plasma membrane [GO:0005886]		2.00255	0.00391	Up	1.7531	0.0126	Up	1.13072	0.103	NotSig	1.05695	0.132	NotSig	-0.249448	0.998	NotSig	-0.0737733	0.965	NotSig	0.696152	0.399	NotSig
P15311	EZR;RDX	Ezrin (Cytovillin) (Villin-2) (p81)	3D-structure;Acetylation;Cell membrane;Cell projection;Cell shape;Coiled coil;Cytoplasm;Cytoskeleton;Direct protein sequencing;Membrane;Phosphoprotein;Reference proteome;S-nitrosylation	actin cytoskeleton reorganization [GO:0031532]; actin filament bundle assembly [GO:0051017]; astral microtubule organization [GO:0030953]; cellular response to cAMP [GO:0071320]; cortical microtubule organization [GO:0043622]; establishment of centrosome localization [GO:0051660]; establishment of endothelial barrier [GO:0061028]; establishment or maintenance of apical/basal cell polarity [GO:003…	actin cytoskeleton [GO:0015629]; actin filament [GO:0005884]; adherens junction [GO:0005912]; apical part of cell [GO:0045177]; apical plasma membrane [GO:0016324]; basolateral plasma membrane [GO:0016323]; brush border [GO:0005903]; cell periphery [GO:0071944]; cell projection [GO:0042995]; ciliary basal body [GO:0036064]; cortical cytoskeleton [GO:0030863]; cytoplasm [GO:0005737]; cytoplasmic s…	actin binding [GO:0003779]; actin filament binding [GO:0051015]; ATPase binding [GO:0051117]; cadherin binding [GO:0045296]; cell adhesion molecule binding [GO:0050839]; disordered domain specific binding [GO:0097718]; identical protein binding [GO:0042802]; microtubule binding [GO:0008017]; protein C-terminus binding [GO:0008022]; protein domain specific binding [GO:0019904]; protein kinase A bi…	1.48541	0.0101	Up	1.8497	0.00334	Up	1.74827	0.00483	Up	1.20698	0.0465	Up	0.364297	0.968	NotSig	-0.541292	0.519	NotSig	0.642721	0.351	NotSig
Q96G97	BSCL2	Seipin (Bernardinelli-Seip congenital lipodystrophy type 2 protein)	3D-structure;Alternative splicing;Congenital generalized lipodystrophy;Diabetes mellitus;Disease variant;Endoplasmic reticulum;Glycoprotein;Hereditary spastic paraplegia;Lipid degradation;Lipid droplet;Lipid metabolism;Membrane;Neurodegeneration;Neuropathy;Phosphoprotein;Reference proteome;Transmembrane;Transmembrane helix	fat cell differentiation [GO:0045444]; lipid catabolic process [GO:0016042]; lipid droplet formation [GO:0140042]; lipid droplet organization [GO:0034389]; lipid storage [GO:0019915]; negative regulation of lipid catabolic process [GO:0050995]; positive regulation of cold-induced thermogenesis [GO:0120162]	endoplasmic reticulum membrane [GO:0005789]; integral component of endoplasmic reticulum membrane [GO:0030176]; lipid droplet [GO:0005811]	phospholipid binding [GO:0005543]	2.61513	0.000279	Up	2.73013	0.000315	Up	-0.525337	0.466	NotSig	0.241083	0.783	NotSig	0.115	0.998	NotSig	0.766421	0.375	NotSig	2.48905	0.00105	Up
Q96PZ2	FAM111A	Serine protease FAM111A (EC 3.4.21.-)	Autocatalytic cleavage;Chromosome;Cytoplasm;Disease variant;DNA damage;DNA repair;DNA replication;DNA-binding;Dwarfism;Host-virus interaction;Hydrolase;Isopeptide bond;Nucleus;Phosphoprotein;Protease;Reference proteome;Ubl conjugation	cellular response to DNA damage stimulus [GO:0006974]; DNA replication [GO:0006260]; negative regulation of viral genome replication [GO:0045071]; protein autoprocessing [GO:0016540]; protein-DNA covalent cross-linking repair [GO:0106300]; proteolysis [GO:0006508]; replication fork processing [GO:0031297]	chromatin [GO:0000785]; cytoplasm [GO:0005737]; fibrillar center [GO:0001650]; nucleoplasm [GO:0005654]; nucleus [GO:0005634]	peptidase activity [GO:0008233]; single-stranded DNA binding [GO:0003697]	1.36174	0.0205	Up	0.772886	0.191	NotSig	1.14081	0.063	NotSig	-0.0167261	0.987	NotSig	-0.588855	0.802	NotSig	-1.15753	0.0958	NotSig	0.789612	0.255	NotSig
Q8WUD4	CCDC12	Coiled-coil domain-containing protein 12	Acetylation;Coiled coil;Isopeptide bond;Phosphoprotein;Reference proteome;Ubl conjugation		post-mRNA release spliceosomal complex [GO:0071014]; U2-type spliceosomal complex [GO:0005684]		2.24951	0.000279	Up	1.10668	0.0461	Up	0.600403	0.309	NotSig	0.234036	0.754	NotSig	-1.14284	0.157	NotSig	-0.366367	0.688	NotSig	0.872643	0.178	NotSig
Q00613	HSF1	Heat shock factor protein 1 (HSF 1) (Heat shock transcription factor 1) (HSTF 1)	3D-structure;Acetylation;Activator;Alternative splicing;Centromere;Chromosome;Cytoplasm;Cytoskeleton;Direct protein sequencing;DNA damage;DNA repair;DNA-binding;Host-virus interaction;Isopeptide bond;Kinetochore;mRNA processing;mRNA transport;Nucleus;Phosphoprotein;Reference proteome;Stress response;Transcription;Transcription regulation;Transport;Ubl conjugation	cellular response to angiotensin [GO:1904385]; cellular response to cadmium ion [GO:0071276]; cellular response to copper ion [GO:0071280]; cellular response to diamide [GO:0072738]; cellular response to estradiol stimulus [GO:0071392]; cellular response to gamma radiation [GO:0071480]; cellular response to heat [GO:0034605]; cellular response to hydrogen peroxide [GO:0070301]; cellular response …	centrosome [GO:0005813]; chaperone complex [GO:0101031]; chromatin [GO:0000785]; cytoplasm [GO:0005737]; cytosol [GO:0005829]; euchromatin [GO:0000791]; heterochromatin [GO:0000792]; kinetochore [GO:0000776]; mitotic spindle pole [GO:0097431]; nuclear stress granule [GO:0097165]; nucleoplasm [GO:0005654]; nucleus [GO:0005634]; perinuclear region of cytoplasm [GO:0048471]; PML body [GO:0016605]; r…	chromatin DNA binding [GO:0031490]; DNA binding [GO:0003677]; DNA-binding transcription activator activity, RNA polymerase II-specific [GO:0001228]; DNA-binding transcription factor activity [GO:0003700]; DNA-binding transcription factor activity, RNA polymerase II-specific [GO:0000981]; DNA-binding transcription repressor activity, RNA polymerase II-specific [GO:0001227]; general transcription i…	3.54901	9.07e-05	Up	2.90656	0.000851	Up	3.03254	0.000742	Up	0.395754	0.694	NotSig	-0.642448	0.893	NotSig	-2.63678	0.00518	Down	2.51081	0.00553	Up
Q9NX40	OCIAD1	OCIA domain-containing protein 1 (Ovarian cancer immunoreactive antigen domain containing 1) (Ovarian carcinoma immunoreactive antigen)	Alternative splicing;Endosome;Phosphoprotein;Reference proteome	endocytosis [GO:0006897]; hematopoietic stem cell homeostasis [GO:0061484]; positive regulation of receptor signaling pathway via JAK-STAT [GO:0046427]; regulation of stem cell differentiation [GO:2000736]	endosome [GO:0005768]; Golgi apparatus [GO:0005794]; lysosome [GO:0005764]; membrane [GO:0016020]		1.35718	0.0366	Up	0.521514	0.446	NotSig	1.69324	0.0151	Up	1.39394	0.0465	Up	-0.835668	0.601	NotSig	-0.299294	0.804	NotSig	-0.872429	0.257	NotSig
P62328	TMSB10;TMSB4X	Thymosin beta-4 (T beta-4) (Fx) [Cleaved into: Hemoregulatory peptide AcSDKP (Ac-Ser-Asp-Lys-Pro) (N-acetyl-SDKP) (AcSDKP) (Seraspenide)]	3D-structure;Acetylation;Actin-binding;Cytoplasm;Cytoskeleton;Direct protein sequencing;Isopeptide bond;Phosphoprotein;Reference proteome;Ubl conjugation	actin filament organization [GO:0007015]; cytoplasmic sequestering of NF-kappaB [GO:0007253]; negative regulation of cell cycle G1/S phase transition [GO:1902807]; negative regulation of hematopoietic stem cell differentiation [GO:1902037]; negative regulation of interleukin-8 production [GO:0032717]; negative regulation of NF-kappaB transcription factor activity [GO:0032088]; negative regulation…	cytoplasm [GO:0005737]; cytoskeleton [GO:0005856]; cytosol [GO:0005829]; extracellular region [GO:0005576]; nucleus [GO:0005634]; platelet alpha granule lumen [GO:0031093]	actin monomer binding [GO:0003785]; enzyme binding [GO:0019899]; RNA binding [GO:0003723]	2.20879	0.000279	Up	1.87597	0.00184	Up	2.82505	3.52e-05	Up	1.8768	0.00395	Up	-0.332823	0.972	NotSig	-0.948251	0.139	NotSig	-0.000836434	1	NotSig
Q9Y5J7	TIMM9	Mitochondrial import inner membrane translocase subunit Tim9	3D-structure;Acetylation;Chaperone;Disulfide bond;Membrane;Metal-binding;Mitochondrion;Mitochondrion inner membrane;Protein transport;Reference proteome;Translocation;Transport;Zinc	protein insertion into mitochondrial inner membrane [GO:0045039]; protein targeting to mitochondrion [GO:0006626]; sensory perception of sound [GO:0007605]	mitochondrial inner membrane [GO:0005743]; mitochondrial intermembrane space [GO:0005758]; mitochondrial intermembrane space protein transporter complex [GO:0042719]; mitochondrion [GO:0005739]; TIM22 mitochondrial import inner membrane insertion complex [GO:0042721]	chaperone binding [GO:0051087]; membrane insertase activity [GO:0032977]; protein homodimerization activity [GO:0042803]; zinc ion binding [GO:0008270]	1.16741	0.0217	Up	0.00454274	0.996	NotSig	-0.319553	0.599	NotSig	-0.308649	0.634	NotSig	-1.16286	0.0942	NotSig	0.0109035	0.993	NotSig	0.313192	0.661	NotSig
P83436	COG7	Conserved oligomeric Golgi complex subunit 7 (COG complex subunit 7) (Component of oligomeric Golgi complex 7)	Congenital disorder of glycosylation;Golgi apparatus;Membrane;Protein transport;Reference proteome;Transport	glycosylation [GO:0070085]; Golgi organization [GO:0007030]; intracellular protein transport [GO:0006886]; protein glycosylation [GO:0006486]; protein localization to Golgi apparatus [GO:0034067]; protein localization to organelle [GO:0033365]; protein stabilization [GO:0050821]; retrograde transport, vesicle recycling within Golgi [GO:0000301]; retrograde vesicle-mediated transport, Golgi to end…	Golgi apparatus [GO:0005794]; Golgi membrane [GO:0000139]; Golgi transport complex [GO:0017119]; intracellular membrane-bounded organelle [GO:0043231]; nucleolus [GO:0005730]; trans-Golgi network membrane [GO:0032588]		1.35042	0.0374	Up	1.32453	0.0446	Up	0.783432	0.259	NotSig	0.472497	0.556	NotSig	-0.0258924	0.998	NotSig	-0.310936	0.796	NotSig	0.852032	0.27	NotSig
Q9H7C9	AAMDC	Mth938 domain-containing protein (Adipogenesis associated Mth938 domain-containing protein)	3D-structure;Alternative splicing;Cytoplasm;Reference proteome	positive regulation of fat cell differentiation [GO:0045600]	cytoplasm [GO:0005737]		1.75611	0.0121	Up	0.446753	0.543	NotSig	0.0732026	0.946	NotSig	1.14332	0.116	NotSig	-1.30936	0.202	NotSig	1.07012	0.2	NotSig	-0.696571	0.423	NotSig
Q9Y5J9	TIMM8B	Mitochondrial import inner membrane translocase subunit Tim8 B (DDP-like protein) (Deafness dystonia protein 2)	Acetylation;Chaperone;Disulfide bond;Membrane;Metal-binding;Mitochondrion;Mitochondrion inner membrane;Protein transport;Reference proteome;Translocation;Transport;Zinc	protein insertion into mitochondrial inner membrane [GO:0045039]; protein targeting to mitochondrion [GO:0006626]; sensory perception of sound [GO:0007605]	extracellular space [GO:0005615]; mitochondrial inner membrane [GO:0005743]; mitochondrial intermembrane space [GO:0005758]; mitochondrial intermembrane space protein transporter complex [GO:0042719]	protein transporter activity [GO:0140318]; zinc ion binding [GO:0008270]	1.23797	0.0369	Up	1.04239	0.0829	NotSig	1.19988	0.0566	NotSig	0.54106	0.437	NotSig	-0.195573	0.998	NotSig	-0.658822	0.429	NotSig	0.501334	0.524	NotSig
Q9Y5W7	SNX14	Sorting nexin-14	3D-structure;Alternative splicing;Cell projection;Disease variant;Endosome;Intellectual disability;Lysosome;Membrane;Neurodegeneration;Phosphoprotein;Protein transport;Reference proteome;Spinocerebellar ataxia;Transmembrane;Transmembrane helix;Transport	autophagosome maturation [GO:0097352]; protein transport [GO:0015031]	cytosol [GO:0005829]; dendrite [GO:0030425]; integral component of membrane [GO:0016021]; intracellular membrane-bounded organelle [GO:0043231]; late endosome [GO:0005770]; late endosome membrane [GO:0031902]; lysosomal membrane [GO:0005765]; lysosome [GO:0005764]	phosphatidylinositol binding [GO:0035091]; phosphatidylinositol-3,5-bisphosphate binding [GO:0080025]	1.04151	0.024	Up	1.08719	0.0219	Up	0.529759	0.279	NotSig	0.886122	0.0681	NotSig	0.0456765	0.998	NotSig	0.356363	0.632	NotSig	0.201065	0.775	NotSig
P54619	PRKAG1;PRKAG2	5'-AMP-activated protein kinase subunit gamma-1 (AMPK gamma1) (AMPK subunit gamma-1) (AMPKg)	3D-structure;Alternative splicing;ATP-binding;CBS domain;Direct protein sequencing;Fatty acid biosynthesis;Fatty acid metabolism;Lipid biosynthesis;Lipid metabolism;Nucleotide-binding;Phosphoprotein;Reference proteome;Repeat	cellular response to glucose starvation [GO:0042149]; cellular response to nutrient levels [GO:0031669]; fatty acid biosynthetic process [GO:0006633]; import into nucleus [GO:0051170]; positive regulation of gene expression [GO:0010628]; positive regulation of protein kinase activity [GO:0045860]; protein phosphorylation [GO:0006468]; regulation of catalytic activity [GO:0050790]; regulation of g…	cytoplasm [GO:0005737]; cytosol [GO:0005829]; membrane [GO:0016020]; nucleoplasm [GO:0005654]; nucleotide-activated protein kinase complex [GO:0031588]; nucleus [GO:0005634]	ADP binding [GO:0043531]; AMP binding [GO:0016208]; ATP binding [GO:0005524]; cAMP-dependent protein kinase activity [GO:0004691]; cAMP-dependent protein kinase regulator activity [GO:0008603]; protein kinase activity [GO:0004672]; protein kinase binding [GO:0019901]; protein kinase regulator activity [GO:0019887]	1.07877	0.01	Up	1.04698	0.0148	Up	0.809967	0.0592	NotSig	1.04373	0.0199	Up	-0.0317858	0.998	NotSig	0.233762	0.739	NotSig	0.00325345	0.997	NotSig
Q15041	ARL6IP1	ADP-ribosylation factor-like protein 6-interacting protein 1 (ARL-6-interacting protein 1) (Aip-1) (Apoptotic regulator in the membrane of the endoplasmic reticulum)	Alternative splicing;Apoptosis;Disease variant;Endoplasmic reticulum;Hereditary spastic paraplegia;Membrane;Neurodegeneration;Reference proteome;Transmembrane;Transmembrane helix	apoptotic process [GO:0006915]; cotranslational protein targeting to membrane [GO:0006613]; endoplasmic reticulum tubular network formation [GO:0071787]; endoplasmic reticulum tubular network membrane organization [GO:1990809]; negative regulation of apoptotic process [GO:0043066]; negative regulation of cysteine-type endopeptidase activity involved in apoptotic process [GO:0043154]; positive reg…	cytosol [GO:0005829]; endoplasmic reticulum membrane [GO:0005789]; endoplasmic reticulum tubular network [GO:0071782]; integral component of endoplasmic reticulum membrane [GO:0030176]; integral component of membrane [GO:0016021]; membrane [GO:0016020]; Sec61 translocon complex [GO:0005784]	identical protein binding [GO:0042802]	1.46134	0.0491	Up	1.45571	0.0534	NotSig	1.13125	0.149	NotSig	0.35881	0.721	NotSig	-0.00563553	0.999	NotSig	-0.772441	0.475	NotSig	1.0969	0.216	NotSig
P37173	TGFBR2	TGF-beta receptor type-2 (TGFR-2) (EC 2.7.11.30) (TGF-beta type II receptor) (Transforming growth factor-beta receptor type II) (TGF-beta receptor type II) (TbetaR-II)	3D-structure;Alternative splicing;Aortic aneurysm;Apoptosis;ATP-binding;Cell membrane;Craniosynostosis;Differentiation;Direct protein sequencing;Disease variant;Disulfide bond;Glycoprotein;Growth regulation;Hereditary nonpolyposis colorectal cancer;Kinase;Magnesium;Manganese;Membrane;Metal-binding;Nucleotide-binding;Phosphoprotein;Receptor;Reference proteome;Secreted;Serine/threonine-protein kina…	activation of protein kinase activity [GO:0032147]; aging [GO:0007568]; animal organ regeneration [GO:0031100]; apoptotic process [GO:0006915]; atrioventricular valve morphogenesis [GO:0003181]; blood vessel development [GO:0001568]; brain development [GO:0007420]; branching involved in blood vessel morphogenesis [GO:0001569]; bronchus morphogenesis [GO:0060434]; cardiac left ventricle morphogene…	caveola [GO:0005901]; cytosol [GO:0005829]; external side of plasma membrane [GO:0009897]; extracellular region [GO:0005576]; extracellular space [GO:0005615]; integral component of membrane [GO:0016021]; integral component of plasma membrane [GO:0005887]; membrane raft [GO:0045121]; plasma membrane [GO:0005886]; receptor complex [GO:0043235]; transforming growth factor beta ligand-receptor compl…	activin binding [GO:0048185]; activin receptor activity [GO:0017002]; ATP binding [GO:0005524]; glycosaminoglycan binding [GO:0005539]; metal ion binding [GO:0046872]; mitogen-activated protein kinase kinase kinase binding [GO:0031435]; molecular adaptor activity [GO:0060090]; protein serine/threonine kinase activity [GO:0004674]; SMAD binding [GO:0046332]; transforming growth factor beta binding…	2.10983	0.0157	Up	1.69888	0.0514	NotSig	-0.736929	0.45	NotSig	1.44256	0.116	NotSig	-0.410952	0.997	NotSig	2.17949	0.0412	Up	0.256315	0.859	NotSig
O95671	ASMTL	Probable bifunctional dTTP/UTP pyrophosphatase/methyltransferase protein [Includes: dTTP/UTP pyrophosphatase (dTTPase/UTPase) (EC 3.6.1.9) (Nucleoside triphosphate pyrophosphatase) (Nucleotide pyrophosphatase) (Nucleotide PPase); N-acetylserotonin O-methyltransferase-like protein (ASMTL) (EC 2.1.1.-)]	3D-structure;Alternative splicing;Hydrolase;Methyltransferase;Nucleotide metabolism;Phosphoprotein;Reference proteome;S-adenosyl-L-methionine;Transferase	methylation [GO:0032259]; nucleotide metabolic process [GO:0009117]	cytosol [GO:0005829]	dTTP diphosphatase activity [GO:0036218]; nucleoside triphosphate diphosphatase activity [GO:0047429]; O-methyltransferase activity [GO:0008171]; UTP diphosphatase activity [GO:0036221]	1.0935	0.0353	Up	0.625951	0.234	NotSig	0.642745	0.244	NotSig	-0.366251	0.57	NotSig	-0.467545	0.863	NotSig	-1.009	0.103	NotSig	0.992201	0.105	NotSig
Q9H0U4	RAB1B	Ras-related protein Rab-1B (EC 3.6.5.2)	3D-structure;Acetylation;Autophagy;Cytoplasm;Direct protein sequencing;Glycoprotein;GTP-binding;Hydrolase;Lipoprotein;Membrane;Methylation;Nucleotide-binding;Phosphoprotein;Prenylation;Protein transport;Reference proteome;Transport	autophagosome assembly [GO:0000045]; endoplasmic reticulum to Golgi vesicle-mediated transport [GO:0006888]; Golgi organization [GO:0007030]; intracellular protein transport [GO:0006886]; positive regulation of glycoprotein metabolic process [GO:1903020]; regulation of autophagosome assembly [GO:2000785]; virion assembly [GO:0019068]	cytosol [GO:0005829]; endoplasmic reticulum membrane [GO:0005789]; endoplasmic reticulum-Golgi intermediate compartment membrane [GO:0033116]; extracellular exosome [GO:0070062]; Golgi apparatus [GO:0005794]; Golgi membrane [GO:0000139]; perinuclear region of cytoplasm [GO:0048471]; phagophore assembly site membrane [GO:0034045]; transport vesicle [GO:0030133]	G protein activity [GO:0003925]; GTP binding [GO:0005525]; GTPase activity [GO:0003924]	1.52098	0.043	Up	0.818756	0.291	NotSig	1.85367	0.0216	Up	0.376696	0.712	NotSig	-0.702229	0.853	NotSig	-1.47698	0.103	NotSig	0.44206	0.684	NotSig
Q9UP83	COG5	Conserved oligomeric Golgi complex subunit 5 (COG complex subunit 5) (13S Golgi transport complex 90 kDa subunit) (GTC-90) (Component of oligomeric Golgi complex 5) (Golgi transport complex 1)	Alternative splicing;Congenital disorder of glycosylation;Cytoplasm;Golgi apparatus;Membrane;Phosphoprotein;Protein transport;Reference proteome;Transport	glycosylation [GO:0070085]; Golgi organization [GO:0007030]; inter-Golgi cisterna vesicle-mediated transport [GO:0048219]; intra-Golgi vesicle-mediated transport [GO:0006891]; protein transport [GO:0015031]; retrograde transport, vesicle recycling within Golgi [GO:0000301]	cytosol [GO:0005829]; Golgi apparatus [GO:0005794]; Golgi membrane [GO:0000139]; Golgi transport complex [GO:0017119]; membrane [GO:0016020]; nucleoplasm [GO:0005654]; trans-Golgi network membrane [GO:0032588]		1.49371	0.0369	Up	0.113482	0.899	NotSig	-0.291353	0.759	NotSig	0.0518688	0.965	NotSig	-1.38022	0.198	NotSig	0.343221	0.795	NotSig	0.0616134	0.965	NotSig
Q9BVT8	TMUB1	Transmembrane and ubiquitin-like domain-containing protein 1 (Dendritic cell-derived ubiquitin-like protein) (DULP) (Hepatocyte odd protein shuttling protein) (Ubiquitin-like protein SB144) [Cleaved into: iHOPS]	Cell membrane;Cytoplasm;Cytoskeleton;Endosome;Membrane;Nucleus;Phosphoprotein;Postsynaptic cell membrane;Reference proteome;Synapse;Transmembrane;Transmembrane helix	ubiquitin-dependent ERAD pathway [GO:0030433]	anchoring junction [GO:0070161]; integral component of membrane [GO:0016021]; microtubule organizing center [GO:0005815]; nucleolus [GO:0005730]; postsynaptic membrane [GO:0045211]; recycling endosome [GO:0055037]		3.20951	0.00451	Up	-0.225235	0.866	NotSig	0.338344	0.823	NotSig	-0.224076	0.887	NotSig	-3.43474	0.0193	Down	-0.56242	0.772	NotSig	-0.00115835	1	NotSig
Q15532	SS18	Protein SSXT (Protein SYT) (Synovial sarcoma translocated to X chromosome protein)	Acetylation;Activator;Alternative splicing;Chromosomal rearrangement;Nucleus;Proto-oncogene;Reference proteome;Repeat;Transcription;Transcription regulation	cell morphogenesis [GO:0000902]; chromatin remodeling [GO:0006338]; ephrin receptor signaling pathway [GO:0048013]; intracellular signal transduction [GO:0035556]; microtubule cytoskeleton organization [GO:0000226]; negative regulation of cell differentiation [GO:0045596]; neuronal stem cell population maintenance [GO:0097150]; positive regulation of cell population proliferation [GO:0008284]; po…	chromatin [GO:0000785]; GBAF complex [GO:0140288]; microtubule cytoskeleton [GO:0015630]; npBAF complex [GO:0071564]; nucleus [GO:0005634]; SWI/SNF complex [GO:0016514]	nuclear receptor coactivator activity [GO:0030374]	1.54472	0.0267	Up	0.168724	0.842	NotSig	1.7173	0.0206	Up	0.15866	0.871	NotSig	-1.376	0.185	NotSig	-1.55864	0.0608	NotSig	0.0100639	0.995	NotSig
Q8WW01	TSEN15	tRNA-splicing endonuclease subunit Sen15 (SEN15 homolog) (HsSEN15) (tRNA-intron endonuclease Sen15)	3D-structure;Alternative splicing;Direct protein sequencing;Disease variant;mRNA processing;Nucleus;Phosphoprotein;Reference proteome;tRNA processing	mRNA processing [GO:0006397]; tRNA splicing, via endonucleolytic cleavage and ligation [GO:0006388]	nucleolus [GO:0005730]; nucleoplasm [GO:0005654]	nucleic acid binding [GO:0003676]	2.98513	0.0117	Up	1.57518	0.177	NotSig	1.21232	0.333	NotSig	0.403136	0.803	NotSig	-1.40995	0.662	NotSig	-0.809184	0.675	NotSig	1.17204	0.424	NotSig
P43304	GPD2	Glycerol-3-phosphate dehydrogenase, mitochondrial (GPD-M) (GPDH-M) (EC 1.1.5.3) (mitohondrial glycerophosphate dehydrogenase gene) (mGDH) (mtGPD)	Alternative splicing;Calcium;Direct protein sequencing;FAD;Flavoprotein;Metal-binding;Mitochondrion;Oxidoreductase;Phosphoprotein;Reference proteome;Repeat;Transit peptide	glycerol catabolic process [GO:0019563]; glycerol-3-phosphate metabolic process [GO:0006072]; glycerophosphate shuttle [GO:0006127]	glycerol-3-phosphate dehydrogenase complex [GO:0009331]; mitochondrial inner membrane [GO:0005743]; mitochondrion [GO:0005739]	calcium ion binding [GO:0005509]; glycerol-3-phosphate dehydrogenase (quinone) activity [GO:0004368]; sn-glycerol-3-phosphate:ubiquinone-8 oxidoreductase activity [GO:0052591]	1.61313	0.00824	Up	0.912965	0.126	NotSig	0.320584	0.667	NotSig	0.232968	0.774	NotSig	-0.70017	0.684	NotSig	-0.0876163	0.949	NotSig	0.679997	0.344	NotSig
Q9HAU0	PLEKHA5	Pleckstrin homology domain-containing family A member 5 (PH domain-containing family A member 5) (Phosphoinositol 3-phosphate-binding protein 2) (PEPP-2)	3D-structure;Acetylation;Alternative splicing;Cytoplasm;Isopeptide bond;Phosphoprotein;Reference proteome;Repeat;Ubl conjugation	reproductive system development [GO:0061458]	cytosol [GO:0005829]; glutamatergic synapse [GO:0098978]; membrane [GO:0016020]; nucleoplasm [GO:0005654]; postsynaptic density [GO:0014069]	phosphatidylinositol-3,5-bisphosphate binding [GO:0080025]; phosphatidylinositol-3-phosphate binding [GO:0032266]; phosphatidylinositol-4-phosphate binding [GO:0070273]; phosphatidylinositol-5-phosphate binding [GO:0010314]	2.86644	0.0163	Up	0.0233088	0.992	NotSig	0.419354	0.795	NotSig	-0.671848	0.663	NotSig	-2.84313	0.0837	NotSig	-1.0912	0.537	NotSig	0.695156	0.679	NotSig
Q9Y3D6	FIS1	Mitochondrial fission 1 protein (FIS1 homolog) (hFis1) (Tetratricopeptide repeat protein 11) (TPR repeat protein 11)	3D-structure;Acetylation;Apoptosis;Direct protein sequencing;Membrane;Mitochondrion;Mitochondrion outer membrane;Peroxisome;Phosphoprotein;Reference proteome;TPR repeat;Transmembrane;Transmembrane helix;Ubl conjugation	autophagy of mitochondrion [GO:0000422]; calcium-mediated signaling using intracellular calcium source [GO:0035584]; mitochondrial fission [GO:0000266]; mitochondrial fragmentation involved in apoptotic process [GO:0043653]; mitochondrial fusion [GO:0008053]; mitochondrion morphogenesis [GO:0070584]; negative regulation of ATP metabolic process [GO:1903579]; negative regulation of endoplasmic ret…	cytosol [GO:0005829]; endoplasmic reticulum [GO:0005783]; integral component of mitochondrial outer membrane [GO:0031307]; integral component of peroxisomal membrane [GO:0005779]; membrane [GO:0016020]; mitochondrion [GO:0005739]; peroxisomal membrane [GO:0005778]; peroxisome [GO:0005777]; protein-containing complex [GO:0032991]	identical protein binding [GO:0042802]; lipid binding [GO:0008289]; molecular adaptor activity [GO:0060090]	2.57115	0.0245	Up	2.85403	0.0172	Up	0.183597	0.914	NotSig	0.725832	0.613	NotSig	0.282875	0.998	NotSig	0.542235	0.796	NotSig	2.1282	0.11	NotSig
P0DPB6	POLR1D	DNA-directed RNA polymerases I and III subunit RPAC2 (RNA polymerases I and III subunit AC2) (AC19) (DNA-directed RNA polymerase I subunit D) (RNA polymerase I 16 kDa subunit) (RPA16) (RPC16) (hRPA19)	3D-structure;Acetylation;Alternative splicing;Direct protein sequencing;Disease variant;DNA-directed RNA polymerase;Nucleus;Reference proteome;Transcription	DNA-templated transcription [GO:0006351]	RNA polymerase I complex [GO:0005736]; RNA polymerase III complex [GO:0005666]	DNA binding [GO:0003677]; DNA-directed 5'-3' RNA polymerase activity [GO:0003899]; protein dimerization activity [GO:0046983]	1.57222	0.0237	Up	0.424236	0.57	NotSig	0.17702	0.858	NotSig	1.69969	0.0237	Up	-1.14798	0.326	NotSig	1.52267	0.065	NotSig	-1.27545	0.113	NotSig
Q7Z6K5	ARPIN	Arpin (Arp2/3 inhibition protein)	3D-structure;Alternative splicing;Cell projection;Reference proteome	directional locomotion [GO:0033058]; negative regulation of actin nucleation [GO:0051126]; negative regulation of cell migration [GO:0030336]; negative regulation of lamellipodium morphogenesis [GO:2000393]	lamellipodium [GO:0030027]		1.27256	0.00595	Up	0.389544	0.401	NotSig	-0.134733	0.831	NotSig	0.157222	0.8	NotSig	-0.883013	0.184	NotSig	0.291955	0.693	NotSig	0.232321	0.72	NotSig
Q9UHD9	UBQLN2	Ubiquilin-2 (Chap1) (DSK2 homolog) (Protein linking IAP with cytoskeleton 2) (PLIC-2) (hPLIC-2) (Ubiquitin-like product Chap1/Dsk2)	3D-structure;Acetylation;Amyotrophic lateral sclerosis;Autophagy;Cytoplasm;Cytoplasmic vesicle;Disease variant;Membrane;Neurodegeneration;Nucleus;Reference proteome;Repeat	autophagosome assembly [GO:0000045]; negative regulation of clathrin-dependent endocytosis [GO:1900186]; negative regulation of G protein-coupled receptor internalization [GO:1904021]; positive regulation of ER-associated ubiquitin-dependent protein catabolic process [GO:1903071]; regulation of autophagosome assembly [GO:2000785]; regulation of macroautophagy [GO:0016241]; ubiquitin-dependent ERA…	autophagosome [GO:0005776]; cytoplasm [GO:0005737]; cytoplasmic vesicle [GO:0031410]; cytosol [GO:0005829]; nucleus [GO:0005634]; plasma membrane [GO:0005886]	identical protein binding [GO:0042802]; molecular condensate scaffold activity [GO:0140693]; polyubiquitin modification-dependent protein binding [GO:0031593]	2.22376	0.00546	Up	1.72588	0.0279	Up	1.61848	0.0464	Up	1.39647	0.0865	NotSig	-0.49788	0.968	NotSig	-0.222009	0.897	NotSig	0.329412	0.782	NotSig
Q9H977	WDR54	WD repeat-containing protein 54	Alternative splicing;Reference proteome;Repeat;Ubl conjugation;WD repeat	negative regulation of receptor internalization [GO:0002091]; regulation of epidermal growth factor receptor signaling pathway [GO:0042058]; regulation of MAPK cascade [GO:0043408]	vesicle [GO:0031982]	protein homodimerization activity [GO:0042803]	2.34786	0.00119	Up	0.929438	0.172	NotSig	0.0453308	0.962	NotSig	0.272367	0.768	NotSig	-1.41842	0.155	NotSig	0.227037	0.878	NotSig	0.657071	0.445	NotSig
Q9Y4G8	RAPGEF2	Rap guanine nucleotide exchange factor 2 (Cyclic nucleotide ras GEF) (CNrasGEF) (Neural RAP guanine nucleotide exchange protein) (nRap GEP) (PDZ domain-containing guanine nucleotide exchange factor 1) (PDZ-GEF1) (RA-GEF-1) (Ras/Rap1-associating GEF-1)	3D-structure;Cell junction;Cell membrane;Cytoplasm;Developmental protein;Differentiation;Endosome;Epilepsy;GTPase activation;Guanine-nucleotide releasing factor;Membrane;Neurogenesis;Phosphoprotein;Reference proteome;Ubl conjugation	adenylate cyclase-activating adrenergic receptor signaling pathway [GO:0071880]; blood vessel development [GO:0001568]; brain-derived neurotrophic factor receptor signaling pathway [GO:0031547]; cAMP-mediated signaling [GO:0019933]; cellular response to cAMP [GO:0071320]; cellular response to cGMP [GO:0071321]; cellular response to nerve growth factor stimulus [GO:1990090]; establishment of endot…	apical plasma membrane [GO:0016324]; bicellular tight junction [GO:0005923]; cell-cell junction [GO:0005911]; cytoplasm [GO:0005737]; cytosol [GO:0005829]; endocytic vesicle [GO:0030139]; integral component of plasma membrane [GO:0005887]; late endosome [GO:0005770]; membrane [GO:0016020]; neuron projection [GO:0043005]; neuronal cell body [GO:0043025]; perinuclear region of cytoplasm [GO:0048471…	beta-1 adrenergic receptor binding [GO:0031697]; calcium ion binding [GO:0005509]; cAMP binding [GO:0030552]; diacylglycerol binding [GO:0019992]; GTPase activator activity [GO:0005096]; guanyl-nucleotide exchange factor activity [GO:0005085]; PDZ domain binding [GO:0030165]; phosphatidic acid binding [GO:0070300]; WW domain binding [GO:0050699]	1.43189	0.0282	Up	0.800631	0.224	NotSig	0.895693	0.191	NotSig	1.87398	0.011	Up	-0.63126	0.823	NotSig	0.97829	0.225	NotSig	-1.07335	0.159	NotSig
O14656	TOR1A	Torsin-1A (Dystonia 1 protein) (Torsin ATPase-1A) (EC 3.6.4.-) (Torsin family 1 member A)	3D-structure;Alternative splicing;ATP-binding;Cell projection;Chaperone;Cytoplasm;Cytoplasmic vesicle;Cytoskeleton;Disease variant;Dystonia;Endoplasmic reticulum;Glycoprotein;Hydrolase;Membrane;Nucleotide-binding;Nucleus;Reference proteome;Signal;Synapse	cell adhesion [GO:0007155]; chaperone cofactor-dependent protein refolding [GO:0051085]; chaperone-mediated protein folding [GO:0061077]; ER-associated misfolded protein catabolic process [GO:0071712]; intermediate filament cytoskeleton organization [GO:0045104]; neuron projection development [GO:0031175]; nuclear envelope organization [GO:0006998]; nuclear membrane organization [GO:0071763]; org…	anchoring junction [GO:0070161]; cytoplasmic vesicle membrane [GO:0030659]; cytoskeleton [GO:0005856]; cytosol [GO:0005829]; endoplasmic reticulum [GO:0005783]; endoplasmic reticulum lumen [GO:0005788]; extracellular exosome [GO:0070062]; extrinsic component of endoplasmic reticulum membrane [GO:0042406]; growth cone [GO:0030426]; intracellular membrane-bounded organelle [GO:0043231]; membrane [G…	ATP binding [GO:0005524]; ATP hydrolysis activity [GO:0016887]; ATP-dependent protein folding chaperone [GO:0140662]; cytoskeletal protein binding [GO:0008092]; identical protein binding [GO:0042802]; kinesin binding [GO:0019894]; misfolded protein binding [GO:0051787]; unfolded protein binding [GO:0051082]	1.5739	0.00119	Up	1.00807	0.0279	Up	0.217202	0.707	NotSig	0.769051	0.107	NotSig	-0.565831	0.633	NotSig	0.551849	0.362	NotSig	0.239021	0.715	NotSig
Q9NZ45	CISD1	CDGSH iron-sulfur domain-containing protein 1 (MitoNEET)	2Fe-2S;3D-structure;Acetylation;Iron;Iron-sulfur;Isopeptide bond;Membrane;Metal-binding;Mitochondrion;Mitochondrion outer membrane;Reference proteome;Signal-anchor;Transmembrane;Transmembrane helix;Ubl conjugation	regulation of autophagy [GO:0010506]; regulation of cellular respiration [GO:0043457]	integral component of membrane [GO:0016021]; mitochondrial outer membrane [GO:0005741]; mitochondrion [GO:0005739]	2 iron, 2 sulfur cluster binding [GO:0051537]; identical protein binding [GO:0042802]; metal ion binding [GO:0046872]	3.16294	0.00026	Up	0.477582	0.554	NotSig	0.451786	0.625	NotSig	0.045381	0.97	NotSig	-2.68536	0.00549	Down	-0.406405	0.758	NotSig	0.432201	0.688	NotSig
Q8N5M4	TTC9C	Tetratricopeptide repeat protein 9C (TPR repeat protein 9C)	Alternative splicing;Reference proteome;Repeat;TPR repeat				1.04014	0.0366	Up	0.0661298	0.914	NotSig	0.635026	0.229	NotSig	-0.199098	0.769	NotSig	-0.974009	0.188	NotSig	-0.834124	0.164	NotSig	0.265228	0.715	NotSig
Q8NHV4	NEDD1	Protein NEDD1 (Neural precursor cell expressed developmentally down-regulated protein 1) (NEDD-1)	Alternative splicing;Cell cycle;Cell division;Cytoplasm;Cytoskeleton;Mitosis;Phosphoprotein;Reference proteome;Repeat;WD repeat	cell division [GO:0051301]; microtubule nucleation [GO:0007020]; mitotic cell cycle [GO:0000278]	apical part of cell [GO:0045177]; centriole [GO:0005814]; centrosome [GO:0005813]; ciliary basal body [GO:0036064]; cytosol [GO:0005829]; fibrillar center [GO:0001650]; nucleoplasm [GO:0005654]; pericentriolar material [GO:0000242]; spindle pole [GO:0000922]	gamma-tubulin binding [GO:0043015]	1.91026	0.00117	Up	1.42022	0.014	Up	1.30293	0.0244	Up	0.922284	0.11	NotSig	-0.490034	0.863	NotSig	-0.380642	0.674	NotSig	0.497939	0.48	NotSig
Q8WTS6	SETD7	Histone-lysine N-methyltransferase SETD7 (EC 2.1.1.364) (Histone H3-K4 methyltransferase SETD7) (H3-K4-HMTase SETD7) (Lysine N-methyltransferase 7) (SET domain-containing protein 7) (SET7/9)	3D-structure;Activator;Chromatin regulator;Chromosome;Direct protein sequencing;Methyltransferase;Nucleus;Reference proteome;Repeat;S-adenosyl-L-methionine;Transcription;Transcription regulation;Transferase	cellular response to DNA damage stimulus [GO:0006974]; chromatin organization [GO:0006325]; heterochromatin organization [GO:0070828]; histone lysine methylation [GO:0034968]; peptidyl-lysine dimethylation [GO:0018027]; peptidyl-lysine monomethylation [GO:0018026]; regulation of DNA-templated transcription [GO:0006355]; regulation of histone H3-K9 methylation [GO:0051570]	chromosome [GO:0005694]; nucleolus [GO:0005730]; nucleoplasm [GO:0005654]; nucleus [GO:0005634]	chromatin binding [GO:0003682]; histone-lysine N-methyltransferase activity [GO:0018024]; p53 binding [GO:0002039]; protein-lysine N-methyltransferase activity [GO:0016279]	1.07411	0.0333	Up	1.34801	0.0124	Up	0.810084	0.126	NotSig	1.49696	0.00901	Up	0.273899	0.982	NotSig	0.686871	0.286	NotSig	-0.14895	0.859	NotSig
O14757	CHEK1	Serine/threonine-protein kinase Chk1 (EC 2.7.11.1) (CHK1 checkpoint homolog) (Cell cycle checkpoint kinase) (Checkpoint kinase-1)	3D-structure;Alternative splicing;ATP-binding;Cell cycle;Chromosome;Cytoplasm;Cytoskeleton;DNA damage;DNA repair;Isopeptide bond;Kinase;Nucleotide-binding;Nucleus;Phosphoprotein;Reference proteome;Serine/threonine-protein kinase;Transferase;Ubl conjugation	apoptotic process [GO:0006915]; apoptotic process involved in development [GO:1902742]; cellular response to caffeine [GO:0071313]; cellular response to DNA damage stimulus [GO:0006974]; cellular response to mechanical stimulus [GO:0071260]; DNA damage checkpoint signaling [GO:0000077]; DNA damage induced protein phosphorylation [GO:0006975]; DNA repair [GO:0006281]; DNA replication [GO:0006260];…	centrosome [GO:0005813]; chromatin [GO:0000785]; condensed nuclear chromosome [GO:0000794]; cytoplasm [GO:0005737]; cytosol [GO:0005829]; extracellular space [GO:0005615]; intracellular membrane-bounded organelle [GO:0043231]; nucleoplasm [GO:0005654]; nucleus [GO:0005634]; protein-containing complex [GO:0032991]; replication fork [GO:0005657]	ATP binding [GO:0005524]; histone kinase activity (H3-T11 specific) [GO:0035402]; protein domain specific binding [GO:0019904]; protein kinase activity [GO:0004672]; protein serine kinase activity [GO:0106310]; protein serine/threonine kinase activity [GO:0004674]	1.46699	0.0366	Up	1.56256	0.0291	Up	1.39267	0.0601	NotSig	0.616506	0.454	NotSig	0.095571	0.998	NotSig	-0.776165	0.431	NotSig	0.946052	0.257	NotSig
Q8TD57	DNAH3	Dynein axonemal heavy chain 3 (Axonemal beta dynein heavy chain 3) (HsADHC3) (Ciliary dynein heavy chain 3) (Dnahc3-b)	Alternative splicing;ATP-binding;Cell projection;Cilium;Coiled coil;Cytoplasm;Cytoskeleton;Dynein;Microtubule;Motor protein;Nucleotide-binding;Reference proteome	cilium-dependent cell motility [GO:0060285]; microtubule-based movement [GO:0007018]	9+2 motile cilium [GO:0097729]; axonemal dynein complex [GO:0005858]; dynein complex [GO:0030286]; microtubule [GO:0005874]	ATP binding [GO:0005524]; dynein intermediate chain binding [GO:0045505]; dynein light intermediate chain binding [GO:0051959]; microtubule motor activity [GO:0003777]; minus-end-directed microtubule motor activity [GO:0008569]	1.88768	0.0285	Up	1.07237	0.218	NotSig	2.79675	0.00341	Up	1.70739	0.0619	NotSig	-0.815316	0.831	NotSig	-1.08936	0.343	NotSig	-0.635021	0.588	NotSig
P51617	IRAK1	Interleukin-1 receptor-associated kinase 1 (IRAK-1) (EC 2.7.11.1)	3D-structure;Alternative splicing;ATP-binding;Cytoplasm;Direct protein sequencing;Host-virus interaction;Immunity;Innate immunity;Isopeptide bond;Kinase;Lipid droplet;Magnesium;Nucleotide-binding;Nucleus;Phosphoprotein;Reference proteome;Serine/threonine-protein kinase;Transferase;Ubl conjugation	activation of NF-kappaB-inducing kinase activity [GO:0007250]; aging [GO:0007568]; cellular response to heat [GO:0034605]; cellular response to hypoxia [GO:0071456]; cellular response to lipopolysaccharide [GO:0071222]; cytokine-mediated signaling pathway [GO:0019221]; innate immune response [GO:0045087]; interleukin-1-mediated signaling pathway [GO:0070498]; intracellular signal transduction [GO…	cytoplasm [GO:0005737]; cytosol [GO:0005829]; endosome membrane [GO:0010008]; lipid droplet [GO:0005811]; nucleoplasm [GO:0005654]; nucleus [GO:0005634]; plasma membrane [GO:0005886]; protein-containing complex [GO:0032991]	ATP binding [GO:0005524]; heat shock protein binding [GO:0031072]; identical protein binding [GO:0042802]; kinase activity [GO:0016301]; NF-kappaB-inducing kinase activity [GO:0004704]; protein heterodimerization activity [GO:0046982]; protein homodimerization activity [GO:0042803]; protein kinase activity [GO:0004672]; protein kinase binding [GO:0019901]; protein serine kinase activity [GO:01063…	2.30726	0.0272	Up	2.47674	0.0219	Up	1.849	0.0926	NotSig	0.84405	0.499	NotSig	0.169481	0.998	NotSig	-1.00495	0.519	NotSig	1.63269	0.186	NotSig
P14621	ACYP2	Acylphosphatase-2 (EC 3.6.1.7) (Acylphosphatase, muscle type isozyme) (Acylphosphate phosphohydrolase 2)	Acetylation;Direct protein sequencing;Hydrolase;Phosphoprotein;Reference proteome	phosphate-containing compound metabolic process [GO:0006796]		acylphosphatase activity [GO:0003998]; identical protein binding [GO:0042802]	1.39814	0.0389	Up	0.420404	0.568	NotSig	0.948082	0.184	NotSig	0.75383	0.331	NotSig	-0.977733	0.483	NotSig	-0.194253	0.898	NotSig	-0.333426	0.739	NotSig
Q9H993	ARMT1	Damage-control phosphatase ARMT1 (EC 3.1.3.-) (Acidic residue methyltransferase 1) (Protein-glutamate O-methyltransferase) (EC 2.1.1.-) (Sugar phosphate phosphatase ARMT1)	3D-structure;Acetylation;DNA damage;Hydrolase;Manganese;Metal-binding;Methylation;Methyltransferase;Nickel;Phosphoprotein;Reference proteome;S-adenosyl-L-methionine;Transferase	cellular response to DNA damage stimulus [GO:0006974]; methylation [GO:0032259]; regulation of response to DNA damage stimulus [GO:2001020]		enzyme binding [GO:0019899]; fructose 6-phosphate aldolase activity [GO:0097023]; fructose-1-phosphatase activity [GO:0103026]; metal ion binding [GO:0046872]; phosphatase activity [GO:0016791]; protein carboxyl O-methyltransferase activity [GO:0051998]; protein-glutamate O-methyltransferase activity [GO:0008983]; S-adenosylmethionine-dependent methyltransferase activity [GO:0008757]	2.96119	0.000279	Up	2.57765	0.00146	Up	1.51478	0.045	Up	1.68957	0.0292	Up	-0.383547	0.986	NotSig	0.174785	0.915	NotSig	0.888079	0.301	NotSig
Q15124	PGM5	Phosphoglucomutase-like protein 5 (Aciculin) (Phosphoglucomutase-related protein) (PGM-RP)	Alternative splicing;Cell adhesion;Cell junction;Cell membrane;Cytoplasm;Cytoskeleton;Direct protein sequencing;Membrane;Phosphoprotein;Reference proteome	carbohydrate metabolic process [GO:0005975]; cell adhesion [GO:0007155]; myofibril assembly [GO:0030239]; striated muscle tissue development [GO:0014706]	adherens junction [GO:0005912]; cell-substrate junction [GO:0030055]; costamere [GO:0043034]; cytoplasmic side of plasma membrane [GO:0009898]; cytosol [GO:0005829]; dystrophin-associated glycoprotein complex [GO:0016010]; focal adhesion [GO:0005925]; intercalated disc [GO:0014704]; sarcolemma [GO:0042383]; spot adherens junction [GO:0005914]; stress fiber [GO:0001725]; Z disc [GO:0030018]	intramolecular transferase activity, phosphotransferases [GO:0016868]; magnesium ion binding [GO:0000287]; structural molecule activity [GO:0005198]	1.18861	0.0139	Up	1.42248	0.00641	Up	1.16495	0.0213	Up	1.29244	0.0153	Up	0.233874	0.997	NotSig	0.127485	0.903	NotSig	0.130048	0.869	NotSig
Q9UKU9	ANGPTL2	Angiopoietin-related protein 2 (Angiopoietin-like protein 2)	3D-structure;Alternative splicing;Coiled coil;Disulfide bond;Glycoprotein;Reference proteome;Secreted;Signal	cell-cell signaling [GO:0007267]	collagen-containing extracellular matrix [GO:0062023]; extracellular exosome [GO:0070062]; extracellular space [GO:0005615]	signaling receptor binding [GO:0005102]	2.18907	0.036	Up	-0.293072	0.814	NotSig	0.558873	0.67	NotSig	0.00317057	0.998	NotSig	-2.48214	0.0905	NotSig	-0.555702	0.765	NotSig	-0.296243	0.863	NotSig
Q9NZD8	SPG21	Maspardin (Acid cluster protein 33) (Spastic paraplegia 21 autosomal recessive Mast syndrome protein) (Spastic paraplegia 21 protein)	Alternative splicing;Cytoplasm;Endosome;Golgi apparatus;Hereditary spastic paraplegia;Membrane;Neurodegeneration;Phosphoprotein;Reference proteome	antigen receptor-mediated signaling pathway [GO:0050851]	cytosol [GO:0005829]; endosome membrane [GO:0010008]; Golgi apparatus [GO:0005794]; intracellular membrane-bounded organelle [GO:0043231]; trans-Golgi network transport vesicle [GO:0030140]	CD4 receptor binding [GO:0042609]	1.14011	0.0293	Up	2.05724	0.000652	Up	0.281644	0.669	NotSig	1.13028	0.0449	Up	0.917129	0.277	NotSig	0.848638	0.181	NotSig	0.926953	0.132	NotSig
O14683	TP53I11	Tumor protein p53-inducible protein 11 (p53-induced gene 11 protein)	Membrane;Phosphoprotein;Reference proteome;Transmembrane;Transmembrane helix	negative regulation of cell population proliferation [GO:0008285]	integral component of membrane [GO:0016021]		1.31014	0.0401	Up	1.59491	0.0186	Up	1.08396	0.107	NotSig	0.785002	0.269	NotSig	0.284767	0.998	NotSig	-0.298956	0.803	NotSig	0.809906	0.295	NotSig
Q9NVG8	TBC1D13	TBC1 domain family member 13	Alternative splicing;Cytoplasm;GTPase activation;Membrane;Reference proteome	activation of GTPase activity [GO:0090630]; intracellular protein transport [GO:0006886]	cytosol [GO:0005829]; membrane [GO:0016020]	GTPase activator activity [GO:0005096]; small GTPase binding [GO:0031267]	1.54317	0.0267	Up	1.356	0.0527	NotSig	1.44563	0.0488	Up	1.25956	0.0873	NotSig	-0.187167	0.998	NotSig	-0.186063	0.903	NotSig	0.0964378	0.946	NotSig
Q9NX62	BPNT2	Golgi-resident adenosine 3',5'-bisphosphate 3'-phosphatase (Golgi-resident PAP phosphatase) (gPAPP) (EC 3.1.3.7) (3'(2'), 5'-bisphosphate nucleotidase 2) (Inositol monophosphatase domain-containing protein 1) (Myo-inositol monophosphatase A3) (Phosphoadenosine phosphate 3'-nucleotidase)	Acetylation;Disease variant;Glycoprotein;Golgi apparatus;Hydrolase;Magnesium;Membrane;Metal-binding;Reference proteome;Signal-anchor;Transmembrane;Transmembrane helix	chondrocyte development [GO:0002063]; chondroitin sulfate metabolic process [GO:0030204]; embryonic digit morphogenesis [GO:0042733]; endochondral ossification [GO:0001958]; inositol phosphate dephosphorylation [GO:0046855]; phosphatidylinositol phosphate biosynthetic process [GO:0046854]; post-embryonic development [GO:0009791]; skeletal system development [GO:0001501]	cytosol [GO:0005829]; endomembrane system [GO:0012505]; Golgi apparatus [GO:0005794]; Golgi lumen [GO:0005796]; integral component of membrane [GO:0016021]; membrane [GO:0016020]; nuclear body [GO:0016604]; nucleoplasm [GO:0005654]; trans-Golgi network membrane [GO:0032588]	3'(2'),5'-bisphosphate nucleotidase activity [GO:0008441]; 3',5'-nucleotide bisphosphate phosphatase activity [GO:0097657]; 3'-nucleotidase activity [GO:0008254]; metal ion binding [GO:0046872]	1.99278	0.0139	Up	1.46886	0.0692	NotSig	0.315062	0.768	NotSig	-0.325102	0.766	NotSig	-0.52392	0.966	NotSig	-0.640164	0.617	NotSig	1.79396	0.0518	NotSig
Q8IX90	SKA3	Spindle and kinetochore-associated protein 3	3D-structure;Alternative splicing;Cell cycle;Cell division;Centromere;Chromosome;Cytoplasm;Cytoskeleton;Kinetochore;Microtubule;Mitosis;Phosphoprotein;Reference proteome	cell division [GO:0051301]; chromosome segregation [GO:0007059]; mitotic cell cycle [GO:0000278]; regulation of microtubule polymerization or depolymerization [GO:0031110]	centrosome [GO:0005813]; cytosol [GO:0005829]; kinetochore [GO:0000776]; mitotic spindle [GO:0072686]; outer kinetochore [GO:0000940]; spindle microtubule [GO:0005876]		2.61754	0.00682	Up	1.41059	0.135	NotSig	0.561875	0.623	NotSig	0.632773	0.589	NotSig	-1.20695	0.596	NotSig	0.0708975	0.975	NotSig	0.777815	0.528	NotSig
P07437	TUBB;TUBB4B	Tubulin beta chain (Tubulin beta-5 chain)	3D-structure;Acetylation;Cytoplasm;Cytoskeleton;Direct protein sequencing;Disease variant;GTP-binding;Isopeptide bond;Magnesium;Metal-binding;Methylation;Microtubule;Nucleotide-binding;Phosphoprotein;Reference proteome;Ubl conjugation	cell division [GO:0051301]; cytoskeleton-dependent intracellular transport [GO:0030705]; microtubule cytoskeleton organization [GO:0000226]; microtubule-based process [GO:0007017]; mitotic cell cycle [GO:0000278]; natural killer cell mediated cytotoxicity [GO:0042267]; odontoblast differentiation [GO:0071895]; regulation of synapse organization [GO:0050807]; spindle assembly [GO:0051225]	azurophil granule lumen [GO:0035578]; cell body [GO:0044297]; cytoplasm [GO:0005737]; cytoplasmic ribonucleoprotein granule [GO:0036464]; cytoskeleton [GO:0005856]; cytosol [GO:0005829]; extracellular exosome [GO:0070062]; extracellular region [GO:0005576]; intercellular bridge [GO:0045171]; membrane raft [GO:0045121]; microtubule [GO:0005874]; microtubule cytoskeleton [GO:0015630]; mitotic spind…	GTP binding [GO:0005525]; GTPase activating protein binding [GO:0032794]; GTPase activity [GO:0003924]; MHC class I protein binding [GO:0042288]; protein domain specific binding [GO:0019904]; protein-containing complex binding [GO:0044877]; structural constituent of cytoskeleton [GO:0005200]; structural molecule activity [GO:0005198]; ubiquitin protein ligase binding [GO:0031625]	2.48121	0.0156	Up	1.90927	0.0624	NotSig	-0.202847	0.893	NotSig	0.497094	0.715	NotSig	-0.571938	0.98	NotSig	0.699941	0.677	NotSig	1.41218	0.243	NotSig
P61218	POLR2F	DNA-directed RNA polymerases I, II, and III subunit RPABC2 (RNA polymerases I, II, and III subunit ABC2) (DNA-directed RNA polymerase II subunit F) (DNA-directed RNA polymerases I, II, and III 14.4 kDa polypeptide) (RPABC14.4) (RPB14.4) (RPB6 homolog) (RPC15)	3D-structure;Acetylation;DNA-directed RNA polymerase;Nucleus;Phosphoprotein;Reference proteome;Transcription	transcription by RNA polymerase II [GO:0006366]	cytosol [GO:0005829]; fibrillar center [GO:0001650]; nucleoplasm [GO:0005654]; nucleus [GO:0005634]; RNA polymerase I complex [GO:0005736]; RNA polymerase II, core complex [GO:0005665]; RNA polymerase III complex [GO:0005666]	DNA binding [GO:0003677]; DNA-directed 5'-3' RNA polymerase activity [GO:0003899]	1.98866	0.0056	Up	0.584413	0.419	NotSig	0.134599	0.896	NotSig	1.40861	0.0548	NotSig	-1.40425	0.164	NotSig	1.27401	0.118	NotSig	-0.824193	0.323	NotSig
Q15771	RAB30	Ras-related protein Rab-30	3D-structure;Alternative splicing;Cytoplasm;Golgi apparatus;GTP-binding;Lipoprotein;Membrane;Methylation;Nucleotide-binding;Prenylation;Reference proteome	Golgi organization [GO:0007030]; Rab protein signal transduction [GO:0032482]; vesicle-mediated transport [GO:0016192]	cis-Golgi network [GO:0005801]; Golgi cisterna [GO:0031985]; Golgi membrane [GO:0000139]; Golgi stack [GO:0005795]; intracellular membrane-bounded organelle [GO:0043231]; trans-Golgi network [GO:0005802]	GTP binding [GO:0005525]; GTPase activity [GO:0003924]	1.62311	0.0375	Up	0.984743	0.214	NotSig	1.81305	0.0291	Up	0.415409	0.691	NotSig	-0.638366	0.909	NotSig	-1.39765	0.136	NotSig	0.569334	0.594	NotSig
O75747	PIK3C2G	Phosphatidylinositol 3-kinase C2 domain-containing subunit gamma (PI3K-C2-gamma) (PtdIns-3-kinase C2 subunit gamma) (EC 2.7.1.137) (EC 2.7.1.154) (Phosphoinositide 3-kinase-C2-gamma)	3D-structure;ATP-binding;Chemotaxis;Kinase;Lipid metabolism;Membrane;Nucleotide-binding;Reference proteome;Transferase	cell migration [GO:0016477]; chemotaxis [GO:0006935]; modulation by host of viral process [GO:0044788]; phosphatidylinositol 3-kinase signaling [GO:0014065]; phosphatidylinositol phosphate biosynthetic process [GO:0046854]; phosphatidylinositol-3-phosphate biosynthetic process [GO:0036092]; phosphatidylinositol-mediated signaling [GO:0048015]; phosphorylation [GO:0016310]	cytoplasm [GO:0005737]; cytosol [GO:0005829]; extrinsic component of membrane [GO:0019898]; membrane [GO:0016020]; phosphatidylinositol 3-kinase complex [GO:0005942]; plasma membrane [GO:0005886]	1-phosphatidylinositol-3-kinase activity [GO:0016303]; 1-phosphatidylinositol-4-phosphate 3-kinase activity [GO:0035005]; ATP binding [GO:0005524]; phosphatidylinositol binding [GO:0035091]; phosphatidylinositol kinase activity [GO:0052742]; phosphatidylinositol phosphate kinase activity [GO:0016307]	2.1255	0.0296	Up	-0.794655	0.44	NotSig	-0.277932	0.839	NotSig	-0.648915	0.598	NotSig	-2.92015	0.0317	Down	-0.370983	0.853	NotSig	-0.14574	0.939	NotSig
O95391	SLU7	Pre-mRNA-splicing factor SLU7 (hSlu7)	3D-structure;Acetylation;Cytoplasm;Isopeptide bond;Metal-binding;mRNA processing;mRNA splicing;Nucleus;Phosphoprotein;Reference proteome;Spliceosome;Ubl conjugation;Zinc;Zinc-finger	alternative mRNA splicing, via spliceosome [GO:0000380]; cellular response to heat [GO:0034605]; intracellular protein transport [GO:0006886]; mRNA 3'-splice site recognition [GO:0000389]; mRNA splicing, via spliceosome [GO:0000398]; RNA splicing [GO:0008380]; RNA splicing, via transesterification reactions [GO:0000375]	catalytic step 2 spliceosome [GO:0071013]; cytoplasm [GO:0005737]; cytosol [GO:0005829]; intracellular membrane-bounded organelle [GO:0043231]; membrane [GO:0016020]; nuclear speck [GO:0016607]; nucleoplasm [GO:0005654]; nucleus [GO:0005634]; small nuclear ribonucleoprotein complex [GO:0030532]; spliceosomal complex [GO:0005681]	pre-mRNA 3'-splice site binding [GO:0030628]; second spliceosomal transesterification activity [GO:0000386]; zinc ion binding [GO:0008270]	3.42002	0.000547	Up	4.78733	5.49e-05	Up	1.22384	0.193	NotSig	0.85155	0.411	NotSig	1.36731	0.419	NotSig	-0.372288	0.829	NotSig	3.93578	0.000402	Up
Q15773	MLF2	Myeloid leukemia factor 2 (Myelodysplasia-myeloid leukemia factor 2)	Cytoplasm;Nucleus;Phosphoprotein;Reference proteome	regulation of DNA-templated transcription [GO:0006355]	cytoplasm [GO:0005737]; membrane [GO:0016020]; nucleus [GO:0005634]		1.48424	0.0382	Up	1.07959	0.138	NotSig	-0.375831	0.68	NotSig	0.930188	0.239	NotSig	-0.404645	0.98	NotSig	1.30602	0.126	NotSig	0.149403	0.907	NotSig
Q9UKA9	PTBP2	Polypyrimidine tract-binding protein 2 (Neural polypyrimidine tract-binding protein) (Neurally-enriched homolog of PTB) (PTB-like protein)	3D-structure;Acetylation;Alternative splicing;Direct protein sequencing;mRNA processing;mRNA splicing;Nucleus;Phosphoprotein;Reference proteome;Repeat;RNA-binding	cerebellum development [GO:0021549]; mRNA splice site selection [GO:0006376]; negative regulation of RNA splicing [GO:0033119]; regulation of neural precursor cell proliferation [GO:2000177]; regulation of RNA splicing [GO:0043484]; spinal cord development [GO:0021510]	growth cone [GO:0030426]; neuronal cell body [GO:0043025]; nucleus [GO:0005634]; spliceosomal complex [GO:0005681]	mRNA binding [GO:0003729]; RNA binding [GO:0003723]	1.59894	0.0383	Up	2.08573	0.012	Up	2.43223	0.00467	Up	2.67488	0.00395	Up	0.486787	0.972	NotSig	0.242656	0.886	NotSig	-0.589158	0.573	NotSig
Q9Y6M7	SLC4A7	Sodium bicarbonate cotransporter 3 (Electroneutral Na/HCO(3) cotransporter) (Sodium bicarbonate cotransporter 2) (Sodium bicarbonate cotransporter 2b) (Bicarbonate transporter) (Solute carrier family 4 member 7)	Alternative splicing;Cell membrane;Cell projection;Disulfide bond;Glycoprotein;Ion transport;Membrane;Phosphoprotein;Reference proteome;Sodium;Sodium transport;Symport;Transmembrane;Transmembrane helix;Transport	auditory receptor cell development [GO:0060117]; bicarbonate transport [GO:0015701]; ion homeostasis [GO:0050801]; regulation of intracellular pH [GO:0051453]; transmembrane transport [GO:0055085]	apical plasma membrane [GO:0016324]; basolateral plasma membrane [GO:0016323]; integral component of membrane [GO:0016021]; membrane [GO:0016020]; plasma membrane [GO:0005886]; stereocilium [GO:0032420]	sodium:bicarbonate symporter activity [GO:0008510]; solute:inorganic anion antiporter activity [GO:0005452]; transmembrane transporter activity [GO:0022857]	2.79442	0.000503	Up	2.84772	0.000652	Up	1.0748	0.154	NotSig	1.08977	0.157	NotSig	0.0532983	0.998	NotSig	0.0149704	0.993	NotSig	1.75795	0.0372	Up
Q07866	KLC1;KLC4	Kinesin light chain 1 (KLC 1)	3D-structure;Alternative splicing;Cell projection;Coiled coil;Cytoplasm;Cytoplasmic vesicle;Cytoskeleton;Host-virus interaction;Microtubule;Motor protein;Phosphoprotein;Reference proteome;Repeat;TPR repeat	microtubule-based movement [GO:0007018]; stress granule disassembly [GO:0035617]	cytoplasm [GO:0005737]; cytoplasmic vesicle [GO:0031410]; cytosol [GO:0005829]; growth cone [GO:0030426]; kinesin complex [GO:0005871]; membrane [GO:0016020]; microtubule [GO:0005874]	cytoskeletal motor activity [GO:0003774]; kinesin binding [GO:0019894]	1.08551	0.00759	Up	1.29985	0.0032	Up	1.2159	0.00492	Up	0.405672	0.369	NotSig	0.214335	0.982	NotSig	-0.810223	0.0868	NotSig	0.894177	0.0493	NotSig
Q86UR5	RIMS1	Regulating synaptic membrane exocytosis protein 1 (Rab-3-interacting molecule 1) (RIM 1) (Rab-3-interacting protein 2)	3D-structure;Alternative splicing;Cell membrane;Cell projection;Cone-rod dystrophy;Differentiation;Disease variant;Exocytosis;Membrane;Metal-binding;Neurotransmitter transport;Phosphoprotein;Reference proteome;Repeat;Sensory transduction;Synapse;Transport;Vision;Zinc;Zinc-finger	acrosomal vesicle exocytosis [GO:0060478]; calcium ion-regulated exocytosis of neurotransmitter [GO:0048791]; calcium-ion regulated exocytosis [GO:0017156]; cell differentiation [GO:0030154]; intracellular protein transport [GO:0006886]; membrane fusion [GO:0061025]; positive regulation of dendrite extension [GO:1903861]; positive regulation of excitatory postsynaptic potential [GO:2000463]; posi…	anchoring junction [GO:0070161]; cell projection [GO:0042995]; cytoskeleton of presynaptic active zone [GO:0048788]; cytosol [GO:0005829]; plasma membrane [GO:0005886]; presynaptic active zone [GO:0048786]; presynaptic membrane [GO:0042734]	GTPase regulator activity [GO:0030695]; metal ion binding [GO:0046872]; RNA binding [GO:0003723]; small GTPase binding [GO:0031267]; transmembrane transporter binding [GO:0044325]	1.98056	0.00145	Up	-0.490445	0.421	NotSig	0.312429	0.669	NotSig	-0.541944	0.425	NotSig	-2.47101	0.00289	Down	-0.854373	0.237	NotSig	0.0514992	0.965	NotSig
Q96F44	TRIM11	E3 ubiquitin-protein ligase TRIM11 (EC 2.3.2.27) (Protein BIA1) (RING finger protein 92) (RING-type E3 ubiquitin transferase TRIM11) (Tripartite motif-containing protein 11)	Alternative splicing;Antiviral defense;Coiled coil;Cytoplasm;Metal-binding;Nucleus;Phosphoprotein;Reference proteome;Transferase;Ubl conjugation pathway;Zinc;Zinc-finger	innate immune response [GO:0045087]; negative regulation of DNA-templated transcription [GO:0045892]; negative regulation of neurogenesis [GO:0050768]; negative regulation of viral entry into host cell [GO:0046597]; negative regulation of viral transcription [GO:0032897]; positive regulation of viral entry into host cell [GO:0046598]; protein ubiquitination [GO:0016567]; regulation of gene expres…	cytoplasm [GO:0005737]; cytosol [GO:0005829]; nucleoplasm [GO:0005654]	protein domain specific binding [GO:0019904]; ubiquitin protein ligase activity [GO:0061630]; zinc ion binding [GO:0008270]	1.67077	0.00595	Up	1.4604	0.0178	Up	1.00199	0.103	NotSig	0.250297	0.753	NotSig	-0.210369	0.998	NotSig	-0.751694	0.331	NotSig	1.2101	0.0761	NotSig
Q9BUW7	BBLN	Bublin coiled-coil protein (UPF0184 protein C9orf16)	Coiled coil;Phosphoprotein;Reference proteome				1.62897	0.0211	Up	1.21621	0.0859	NotSig	0.620612	0.426	NotSig	1.6664	0.0292	Up	-0.412756	0.979	NotSig	1.04578	0.226	NotSig	-0.450186	0.645	NotSig
Q8TBR7	TLCD3A	TLC domain-containing protein 3A (Protein CT120) (Protein FAM57A)	Alternative splicing;Cell membrane;Membrane;Reference proteome;Transmembrane;Transmembrane helix	lipid homeostasis [GO:0055088]	endoplasmic reticulum [GO:0005783]; integral component of membrane [GO:0016021]; plasma membrane [GO:0005886]		1.11227	0.039	Up	1.17094	0.0337	Up	-0.196299	0.788	NotSig	1.1098	0.0545	NotSig	0.0586732	0.998	NotSig	1.3061	0.0497	Up	0.0611375	0.954	NotSig
Q99633	PRPF18	Pre-mRNA-splicing factor 18 (PRP18 homolog) (hPRP18)	3D-structure;Acetylation;Alternative splicing;mRNA processing;mRNA splicing;Nucleus;Reference proteome;Spliceosome	generation of catalytic spliceosome for second transesterification step [GO:0000350]; mRNA processing [GO:0006397]; RNA splicing [GO:0008380]	nuclear speck [GO:0016607]; nucleus [GO:0005634]; spliceosomal complex [GO:0005681]; U2-type post-spliceosomal complex [GO:0071021]; U4/U6 x U5 tri-snRNP complex [GO:0046540]; U5 snRNP [GO:0005682]		1.75011	0.032	Up	-0.0627669	0.955	NotSig	0.453391	0.657	NotSig	0.527815	0.61	NotSig	-1.81288	0.114	NotSig	0.0744233	0.972	NotSig	-0.590582	0.595	NotSig
O43159	RRP8	Ribosomal RNA-processing protein 8 (EC 2.1.1.-) (Cerebral protein 1) (Nucleomethylin)	3D-structure;Chromatin regulator;Methyltransferase;Nucleus;Phosphoprotein;Reference proteome;Repressor;rRNA processing;S-adenosyl-L-methionine;Transcription;Transcription regulation;Transferase	cellular response to glucose starvation [GO:0042149]; energy homeostasis [GO:0097009]; intrinsic apoptotic signaling pathway by p53 class mediator [GO:0072332]; methylation [GO:0032259]; negative regulation of cell cycle [GO:0045786]; negative regulation of DNA-templated transcription [GO:0045892]; positive regulation of histone deacetylation [GO:0031065]; positive regulation of histone methylati…	chromatin silencing complex [GO:0005677]; cytosol [GO:0005829]; eNoSc complex [GO:0061773]; nucleolus [GO:0005730]; nucleoplasm [GO:0005654]; plasma membrane [GO:0005886]; rDNA heterochromatin [GO:0033553]	methylated histone binding [GO:0035064]; RNA binding [GO:0003723]; S-adenosylmethionine-dependent methyltransferase activity [GO:0008757]	3.15591	0.00125	Up	1.49186	0.104	NotSig	0.124487	0.929	NotSig	0.734822	0.5	NotSig	-1.66405	0.242	NotSig	0.610335	0.688	NotSig	0.757038	0.531	NotSig
Q8WUM9	SLC20A1	Sodium-dependent phosphate transporter 1 (Gibbon ape leukemia virus receptor 1) (GLVR-1) (Leukemia virus receptor 1 homolog) (Phosphate transporter 1) (PiT-1) (Solute carrier family 20 member 1)	Host-virus interaction;Membrane;Phosphate transport;Phosphoprotein;Receptor;Reference proteome;Symport;Transmembrane;Transmembrane helix;Transport	biomineral tissue development [GO:0031214]; ion transport [GO:0006811]; phosphate ion transmembrane transport [GO:0035435]; phosphate-containing compound metabolic process [GO:0006796]; positive regulation of I-kappaB kinase/NF-kappaB signaling [GO:0043123]	integral component of plasma membrane [GO:0005887]; membrane [GO:0016020]; plasma membrane [GO:0005886]	high-affinity inorganic phosphate:sodium symporter activity [GO:0005316]; inorganic phosphate transmembrane transporter activity [GO:0005315]; signaling receptor activity [GO:0038023]; sodium:phosphate symporter activity [GO:0005436]	2.01663	0.0248	Up	2.59128	0.00749	Up	-0.365971	0.757	NotSig	0.0311607	0.983	NotSig	0.574652	0.969	NotSig	0.397132	0.815	NotSig	2.56012	0.0163	Up
B7ZAQ6	GPR89A;GPR89B	Golgi pH regulator A (Protein GPR89A) (Putative MAPK-activating protein PM01) (Putative NF-kappa-B-activating protein 90)	Alternative splicing;Glycoprotein;Golgi apparatus;Ion channel;Ion transport;Membrane;Protein transport;Reference proteome;Transmembrane;Transmembrane helix;Transport;Voltage-gated channel	intracellular pH reduction [GO:0051452]; positive regulation of I-kappaB kinase/NF-kappaB signaling [GO:0043123]; protein transport [GO:0015031]; regulation of ion transmembrane transport [GO:0034765]; T cell differentiation [GO:0030217]	Golgi cisterna membrane [GO:0032580]; Golgi membrane [GO:0000139]; Golgi-associated vesicle membrane [GO:0030660]; integral component of membrane [GO:0016021]	voltage-gated anion channel activity [GO:0008308]	1.77397	0.0285	Up	0.812869	0.332	NotSig	1.37673	0.105	NotSig	0.377914	0.727	NotSig	-0.961098	0.683	NotSig	-0.998819	0.359	NotSig	0.434954	0.711	NotSig
P09488	GSTM1;GSTM4	Glutathione S-transferase Mu 1 (EC 2.5.1.18) (GST HB subunit 4) (GST class-mu 1) (GSTM1-1) (GSTM1a-1a) (GSTM1b-1b) (GTH4)	3D-structure;Alternative splicing;Cytoplasm;Direct protein sequencing;Lipid metabolism;Phosphoprotein;Reference proteome;Transferase	cellular detoxification of nitrogen compound [GO:0070458]; glutathione derivative biosynthetic process [GO:1901687]; glutathione metabolic process [GO:0006749]; hepoxilin biosynthetic process [GO:0051122]; nitrobenzene metabolic process [GO:0018916]; prostaglandin metabolic process [GO:0006693]; xenobiotic catabolic process [GO:0042178]	cytoplasm [GO:0005737]; cytosol [GO:0005829]; intercellular bridge [GO:0045171]	enzyme binding [GO:0019899]; glutathione binding [GO:0043295]; glutathione transferase activity [GO:0004364]; protein homodimerization activity [GO:0042803]	2.09017	0.0394	Up	1.0631	0.311	NotSig	1.55295	0.147	NotSig	0.0721848	0.965	NotSig	-1.02706	0.803	NotSig	-1.48077	0.245	NotSig	0.990917	0.446	NotSig
O96007	MOCS2	Molybdopterin synthase catalytic subunit (EC 2.8.1.12) (MOCO1-B) (Molybdenum cofactor synthesis protein 2 large subunit) (Molybdenum cofactor synthesis protein 2B) (MOCS2B) (Molybdopterin-synthase large subunit) (MPT synthase large subunit)	3D-structure;Cytoplasm;Disease variant;Molybdenum cofactor biosynthesis;Phosphoprotein;Reference proteome;Transferase	Mo-molybdopterin cofactor biosynthetic process [GO:0006777]; molybdopterin cofactor biosynthetic process [GO:0032324]	cytosol [GO:0005829]; molybdopterin synthase complex [GO:0019008]; nuclear speck [GO:0016607]; nucleoplasm [GO:0005654]	molybdopterin synthase activity [GO:0030366]	2.42842	0.0267	Up	2.22711	0.0445	Up	0.563164	0.686	NotSig	3.04016	0.0128	Up	-0.201316	0.998	NotSig	2.47699	0.0596	NotSig	-0.813047	0.586	NotSig
Q8IXJ6	SIRT2	NAD-dependent protein deacetylase sirtuin-2 (EC 2.3.1.286) (NAD-dependent protein defatty-acylase sirtuin-2) (EC 2.3.1.-) (Regulatory protein SIR2 homolog 2) (SIR2-like protein 2)	3D-structure;Acetylation;Alternative splicing;Autophagy;Cell cycle;Cell division;Cell membrane;Cell projection;Chromosome;Cytoplasm;Cytoskeleton;Differentiation;Immunity;Innate immunity;Meiosis;Membrane;Metal-binding;Microtubule;Mitosis;NAD;Neurodegeneration;Neurogenesis;Nucleus;Phosphoprotein;Reference proteome;Transcription;Transcription regulation;Transferase;Ubl conjugation;Zinc	autophagy [GO:0006914]; cell division [GO:0051301]; cellular lipid catabolic process [GO:0044242]; cellular response to caloric restriction [GO:0061433]; cellular response to epinephrine stimulus [GO:0071872]; cellular response to hepatocyte growth factor stimulus [GO:0035729]; cellular response to hypoxia [GO:0071456]; cellular response to molecule of bacterial origin [GO:0071219]; cellular resp…	centriole [GO:0005814]; centrosome [GO:0005813]; chromatin silencing complex [GO:0005677]; chromosome [GO:0005694]; chromosome, telomeric region [GO:0000781]; cytoplasm [GO:0005737]; cytosol [GO:0005829]; glial cell projection [GO:0097386]; growth cone [GO:0030426]; heterochromatin [GO:0000792]; juxtaparanode region of axon [GO:0044224]; lateral loop [GO:0043219]; meiotic spindle [GO:0072687]; mi…	chromatin binding [GO:0003682]; DNA-binding transcription factor binding [GO:0140297]; histone acetyltransferase binding [GO:0035035]; histone deacetylase activity [GO:0004407]; histone deacetylase binding [GO:0042826]; NAD+ ADP-ribosyltransferase activity [GO:0003950]; NAD+ binding [GO:0070403]; NAD-dependent histone deacetylase activity [GO:0017136]; NAD-dependent histone deacetylase activity (…	2.10383	0.00391	Up	0.67204	0.348	NotSig	1.146	0.114	NotSig	0.654147	0.417	NotSig	-1.43179	0.157	NotSig	-0.491853	0.671	NotSig	0.0178925	0.991	NotSig
O95772	STARD3NL	STARD3 N-terminal-like protein (MLN64 N-terminal domain homolog)	Acetylation;Alternative initiation;Endosome;Membrane;Phosphoprotein;Reference proteome;Transmembrane;Transmembrane helix	cholesterol transport [GO:0030301]; vesicle tethering to endoplasmic reticulum [GO:0099044]	cytosol [GO:0005829]; endoplasmic reticulum-endosome membrane contact site [GO:0140284]; endosome [GO:0005768]; integral component of membrane [GO:0016021]; intracellular membrane-bounded organelle [GO:0043231]; late endosome membrane [GO:0031902]; lysosomal membrane [GO:0005765]; membrane [GO:0016020]; organelle membrane contact site [GO:0044232]	cholesterol binding [GO:0015485]; protein homodimerization activity [GO:0042803]	1.42507	0.0374	Up	0.902781	0.195	NotSig	0.214039	0.824	NotSig	0.368066	0.686	NotSig	-0.522293	0.943	NotSig	0.154027	0.924	NotSig	0.534715	0.564	NotSig
Q03154	ACY1	Aminoacylase-1 (ACY-1) (EC 3.5.1.14) (N-acyl-L-amino-acid amidohydrolase)	3D-structure;Alternative splicing;Cytoplasm;Disease variant;Hydrolase;Metal-binding;Reference proteome;Zinc	cellular amino acid metabolic process [GO:0006520]	cytosol [GO:0005829]; extracellular exosome [GO:0070062]	aminoacylase activity [GO:0004046]; identical protein binding [GO:0042802]; metal ion binding [GO:0046872]	1.33716	0.04	Up	1.43979	0.0313	Up	0.63636	0.375	NotSig	0.0766685	0.944	NotSig	0.102636	0.998	NotSig	-0.559691	0.583	NotSig	1.36312	0.0737	NotSig
P54277	PMS1	PMS1 protein homolog 1 (DNA mismatch repair protein PMS1)	3D-structure;Alternative splicing;DNA damage;DNA repair;DNA-binding;Hereditary nonpolyposis colorectal cancer;Nucleus;Reference proteome;Tumor suppressor	mismatch repair [GO:0006298]; response to xenobiotic stimulus [GO:0009410]	mismatch repair complex [GO:0032300]; nucleus [GO:0005634]	ATP binding [GO:0005524]; ATP hydrolysis activity [GO:0016887]; ATP-dependent DNA damage sensor activity [GO:0140664]; DNA binding [GO:0003677]; enzyme binding [GO:0019899]; mismatched DNA binding [GO:0030983]	1.54931	0.0177	Up	1.5562	0.0204	Up	0.710588	0.307	NotSig	1.08084	0.116	NotSig	0.00688962	0.999	NotSig	0.37025	0.741	NotSig	0.475365	0.589	NotSig
P49356	FNTB	Protein farnesyltransferase subunit beta (FTase-beta) (EC 2.5.1.58) (CAAX farnesyltransferase subunit beta) (Ras proteins prenyltransferase subunit beta)	3D-structure;Alternative splicing;Lipid metabolism;Metal-binding;Phosphoprotein;Prenyltransferase;Reference proteome;Repeat;Transferase;Zinc	lipid metabolic process [GO:0006629]; protein farnesylation [GO:0018343]; protein prenylation [GO:0018342]	cytosol [GO:0005829]; microtubule associated complex [GO:0005875]; protein farnesyltransferase complex [GO:0005965]	protein farnesyltransferase activity [GO:0004660]; zinc ion binding [GO:0008270]	1.30841	0.0151	Up	1.1029	0.0403	Up	1.10806	0.0483	Up	1.25017	0.0296	Up	-0.205504	0.998	NotSig	0.14211	0.903	NotSig	-0.147264	0.866	NotSig
Q96P16	RPRD1A;RPRD1B	Regulation of nuclear pre-mRNA domain-containing protein 1A (Cyclin-dependent kinase inhibitor 2B-related protein) (p15INK4B-related protein)	3D-structure;Acetylation;Alternative splicing;Coiled coil;Direct protein sequencing;Nucleus;Phosphoprotein;Reference proteome	dephosphorylation of RNA polymerase II C-terminal domain [GO:0070940]; mRNA 3'-end processing [GO:0031124]	nucleoplasm [GO:0005654]; nucleus [GO:0005634]; RNA polymerase II, holoenzyme [GO:0016591]	identical protein binding [GO:0042802]; RNA polymerase II complex binding [GO:0000993]	1.36513	0.0248	Up	0.175766	0.809	NotSig	0.872629	0.169	NotSig	-0.0434072	0.965	NotSig	-1.18937	0.188	NotSig	-0.916036	0.221	NotSig	0.219173	0.822	NotSig
Q9HBD1	RC3H2	Roquin-2 (EC 2.3.2.27) (Membrane-associated nucleic acid-binding protein) (RING finger and CCCH-type zinc finger domain-containing protein 2) (RING finger protein 164) (RING-type E3 ubiquitin transferase Roquin-2)	3D-structure;Alternative splicing;Cytoplasm;Metal-binding;Phosphoprotein;Reference proteome;Repressor;RNA-binding;Transferase;Ubl conjugation pathway;Zinc;Zinc-finger	B cell homeostasis [GO:0001782]; limb development [GO:0060173]; lung alveolus development [GO:0048286]; lymph node development [GO:0048535]; multicellular organism growth [GO:0035264]; negative regulation of T-helper 17 cell differentiation [GO:2000320]; nuclear-transcribed mRNA catabolic process, deadenylation-dependent decay [GO:0000288]; positive regulation of NIK/NF-kappaB signaling [GO:19012…	cell surface [GO:0009986]; cytoplasmic stress granule [GO:0010494]; intracellular membrane-bounded organelle [GO:0043231]; membrane [GO:0016020]; P-body [GO:0000932]	DNA binding [GO:0003677]; double-stranded RNA binding [GO:0003725]; metal ion binding [GO:0046872]; mRNA binding [GO:0003729]; RNA binding [GO:0003723]; RNA stem-loop binding [GO:0035613]; ubiquitin protein ligase activity [GO:0061630]	1.18206	0.01	Up	0.737902	0.101	NotSig	0.744659	0.11	NotSig	1.47409	0.00526	Up	-0.444153	0.808	NotSig	0.729426	0.177	NotSig	-0.736184	0.159	NotSig
Q7LGA3	HS2ST1	Heparan sulfate 2-O-sulfotransferase 1 (2-O-sulfotransferase) (2OST) (EC 2.8.2.-)	Alternative splicing;Disease variant;Disulfide bond;Glycoprotein;Golgi apparatus;Intellectual disability;Membrane;Reference proteome;Signal-anchor;Transferase;Transmembrane;Transmembrane helix	gene expression [GO:0010467]; glycosaminoglycan biosynthetic process [GO:0006024]; heparan sulfate proteoglycan biosynthetic process, enzymatic modification [GO:0015015]; heparan sulfate proteoglycan biosynthetic process, polysaccharide chain biosynthetic process [GO:0015014]; heparin metabolic process [GO:0030202]; ureteric bud formation [GO:0060676]	Golgi membrane [GO:0000139]; integral component of membrane [GO:0016021]; membrane [GO:0016020]	heparan sulfate 2-O-sulfotransferase activity [GO:0004394]; sulfotransferase activity [GO:0008146]	2.0231	0.0266	Up	1.49222	0.104	NotSig	0.332022	0.786	NotSig	-0.0916856	0.952	NotSig	-0.53088	0.98	NotSig	-0.423708	0.803	NotSig	1.5839	0.139	NotSig
P01111	NRAS	GTPase NRas (EC 3.6.5.2) (Transforming protein N-Ras)	3D-structure;Acetylation;Cell membrane;Disease variant;Glycoprotein;Golgi apparatus;GTP-binding;Hydrolase;Isopeptide bond;Lipoprotein;Membrane;Methylation;Nucleotide-binding;Palmitate;Phosphoprotein;Prenylation;Proto-oncogene;Reference proteome;Ubl conjugation	MAPK cascade [GO:0000165]; myoblast differentiation [GO:0045445]; positive regulation of endothelial cell proliferation [GO:0001938]; Ras protein signal transduction [GO:0007265]	cytosol [GO:0005829]; endoplasmic reticulum membrane [GO:0005789]; extracellular exosome [GO:0070062]; Golgi apparatus [GO:0005794]; Golgi membrane [GO:0000139]; membrane [GO:0016020]; plasma membrane [GO:0005886]; tertiary granule membrane [GO:0070821]	G protein activity [GO:0003925]; GDP binding [GO:0019003]; GTP binding [GO:0005525]; GTPase activity [GO:0003924]; protein-containing complex binding [GO:0044877]	2.48831	0.00101	Up	2.10337	0.00593	Up	1.18655	0.103	NotSig	1.97939	0.0113	Up	-0.384935	0.981	NotSig	0.792847	0.411	NotSig	0.12398	0.921	NotSig
Q04724	TLE1;TLE3	Transducin-like enhancer protein 1 (E(Sp1) homolog) (Enhancer of split groucho-like protein 1) (ESG1)	3D-structure;Direct protein sequencing;Nucleus;Phosphoprotein;Reference proteome;Repeat;Repressor;Transcription;Transcription regulation;Ubl conjugation;WD repeat;Wnt signaling pathway	animal organ morphogenesis [GO:0009887]; negative regulation of anoikis [GO:2000811]; negative regulation of canonical Wnt signaling pathway [GO:0090090]; negative regulation of DNA-templated transcription [GO:0045892]; negative regulation of I-kappaB kinase/NF-kappaB signaling [GO:0043124]; negative regulation of Wnt signaling pathway [GO:0030178]; positive regulation of gene expression [GO:0010…	beta-catenin-TCF complex [GO:1990907]; cytosol [GO:0005829]; nucleoplasm [GO:0005654]; nucleus [GO:0005634]; transcription regulator complex [GO:0005667]	DNA-binding transcription factor binding [GO:0140297]; identical protein binding [GO:0042802]; transcription corepressor activity [GO:0003714]	1.7769	0.00364	Up	2.29176	0.000652	Up	1.57416	0.0115	Up	1.32774	0.0341	Up	0.514856	0.873	NotSig	-0.246422	0.824	NotSig	0.96402	0.156	NotSig
P68371	TUBB2A;TUBB2B;TUBB4B	Tubulin beta-4B chain (Tubulin beta-2 chain) (Tubulin beta-2C chain)	Acetylation;Cytoplasm;Cytoskeleton;Deafness;Disease variant;GTP-binding;Isopeptide bond;Leber congenital amaurosis;Magnesium;Metal-binding;Microtubule;Nucleotide-binding;Phosphoprotein;Reference proteome	microtubule cytoskeleton organization [GO:0000226]; mitotic cell cycle [GO:0000278]; natural killer cell mediated cytotoxicity [GO:0042267]	azurophil granule lumen [GO:0035578]; cytoplasm [GO:0005737]; cytoskeleton [GO:0005856]; cytosol [GO:0005829]; extracellular exosome [GO:0070062]; extracellular region [GO:0005576]; extracellular vesicle [GO:1903561]; intercellular bridge [GO:0045171]; microtubule [GO:0005874]; microtubule cytoskeleton [GO:0015630]; mitotic spindle [GO:0072686]; nucleus [GO:0005634]	double-stranded RNA binding [GO:0003725]; GTP binding [GO:0005525]; GTPase activity [GO:0003924]; MHC class I protein binding [GO:0042288]; structural constituent of cytoskeleton [GO:0005200]; unfolded protein binding [GO:0051082]	1.19306	0.00543	Up	0.994121	0.0203	NotSig	1.13726	0.0106	Up	1.37843	0.00462	Up	-0.198935	0.997	NotSig	0.24117	0.733	NotSig	-0.384312	0.469	NotSig
Q9NV56	MRGBP	MRG/MORF4L-binding protein (MRG-binding protein) (Up-regulated in colon cancer 4) (Urcc4)	3D-structure;Acetylation;Activator;Chromatin regulator;Direct protein sequencing;Growth regulation;Isopeptide bond;Nucleus;Phosphoprotein;Reference proteome;Transcription;Transcription regulation;Ubl conjugation	chromatin organization [GO:0006325]; histone acetylation [GO:0016573]; histone H2A acetylation [GO:0043968]; histone H4 acetylation [GO:0043967]; positive regulation of DNA-templated transcription [GO:0045893]; positive regulation of double-strand break repair via homologous recombination [GO:1905168]; regulation of apoptotic process [GO:0042981]; regulation of cell cycle [GO:0051726]; regulation…	NuA4 histone acetyltransferase complex [GO:0035267]; nucleoplasm [GO:0005654]; nucleosome [GO:0000786]		1.73337	0.0391	Up	1.61046	0.0587	NotSig	0.474711	0.654	NotSig	-0.00589757	0.995	NotSig	-0.122908	0.998	NotSig	-0.480608	0.744	NotSig	1.61636	0.105	NotSig
P34932	HSPA4;HSPH1	Heat shock 70 kDa protein 4 (HSP70RY) (Heat shock 70-related protein APG-2)	Acetylation;Alternative splicing;ATP-binding;Cytoplasm;Direct protein sequencing;Methylation;Nucleotide-binding;Phosphoprotein;Reference proteome;Stress response	chaperone-mediated protein complex assembly [GO:0051131]; protein folding [GO:0006457]; protein insertion into mitochondrial outer membrane [GO:0045040]; response to unfolded protein [GO:0006986]	cytosol [GO:0005829]; extracellular exosome [GO:0070062]; mitochondrion [GO:0005739]; nucleus [GO:0005634]	ATP binding [GO:0005524]; ATP-dependent protein folding chaperone [GO:0140662]	4.68207	1.29e-06	Up	3.74721	5.79e-05	Up	1.53814	0.0436	Up	0.665892	0.429	NotSig	-0.934859	0.593	NotSig	-0.872248	0.371	NotSig	3.08132	0.000419	Up
Q13445	TMED1	Transmembrane emp24 domain-containing protein 1 (Interleukin-1 receptor-like 1 ligand) (Putative T1/ST2 receptor-binding protein) (p24 family protein gamma-1) (Tp24) (p24gamma1)	3D-structure;Cell membrane;Coiled coil;Direct protein sequencing;Endoplasmic reticulum;Golgi apparatus;Immunity;Innate immunity;Membrane;Protein transport;Reference proteome;Signal;Transmembrane;Transmembrane helix;Transport	cell-cell signaling [GO:0007267]; endoplasmic reticulum to Golgi vesicle-mediated transport [GO:0006888]; Golgi organization [GO:0007030]; innate immune response [GO:0045087]; intracellular protein transport [GO:0006886]; signal transduction [GO:0007165]	COPII-coated ER to Golgi transport vesicle [GO:0030134]; endoplasmic reticulum [GO:0005783]; endoplasmic reticulum membrane [GO:0005789]; endoplasmic reticulum-Golgi intermediate compartment [GO:0005793]; endoplasmic reticulum-Golgi intermediate compartment membrane [GO:0033116]; Golgi apparatus [GO:0005794]; integral component of membrane [GO:0016021]; plasma membrane [GO:0005886]	signaling receptor binding [GO:0005102]	1.74563	0.0421	Up	0.929296	0.295	NotSig	1.00245	0.28	NotSig	0.489572	0.666	NotSig	-0.816339	0.837	NotSig	-0.512881	0.73	NotSig	0.439723	0.727	NotSig
Q9UHC7	MKRN1	E3 ubiquitin-protein ligase makorin-1 (EC 2.3.2.27) (RING finger protein 61) (RING-type E3 ubiquitin transferase makorin-1)	Alternative splicing;Metal-binding;Reference proteome;Repeat;Transferase;Ubl conjugation;Ubl conjugation pathway;Zinc;Zinc-finger	protein polyubiquitination [GO:0000209]; protein ubiquitination [GO:0016567]	cytosol [GO:0005829]	metal ion binding [GO:0046872]; RNA binding [GO:0003723]; ubiquitin protein ligase activity [GO:0061630]	1.53488	0.00555	Up	0.0763352	0.907	NotSig	0.245075	0.722	NotSig	0.327566	0.631	NotSig	-1.45854	0.0467	Down	0.0824904	0.947	NotSig	-0.251231	0.752	NotSig
Q9BTA9	WAC	WW domain-containing adapter protein with coiled-coil	Acetylation;Alternative splicing;Chromatin regulator;Coiled coil;Nucleus;Phosphoprotein;Reference proteome;Transcription;Transcription regulation	cellular response to DNA damage stimulus [GO:0006974]; chromatin organization [GO:0006325]; histone H2B conserved C-terminal lysine ubiquitination [GO:0071894]; histone monoubiquitination [GO:0010390]; mitotic G1 DNA damage checkpoint signaling [GO:0031571]; negative regulation of proteasomal ubiquitin-dependent protein catabolic process [GO:0032435]; positive regulation of DNA-templated transcri…	nuclear speck [GO:0016607]; nucleoplasm [GO:0005654]; nucleus [GO:0005634]; spliceosomal complex [GO:0005681]	chromatin binding [GO:0003682]; RNA polymerase II complex binding [GO:0000993]	1.98379	0.0378	Up	1.0474	0.284	NotSig	-0.285682	0.832	NotSig	0.859858	0.445	NotSig	-0.93639	0.818	NotSig	1.14554	0.38	NotSig	0.187544	0.914	NotSig
Q9BRA0	NAA38	N-alpha-acetyltransferase 38, NatC auxiliary subunit (LSM domain-containing protein 1) (Phosphonoformate immuno-associated protein 2)	Acetylation;Alternative splicing;Coiled coil;Cytoplasm;Nucleus;Phosphoprotein;Reference proteome	N-terminal peptidyl-methionine acetylation [GO:0017196]; negative regulation of apoptotic process [GO:0043066]	cytoplasm [GO:0005737]; NatC complex [GO:0031417]; nucleoplasm [GO:0005654]; nucleus [GO:0005634]		2.77017	0.0121	Up	1.19386	0.278	NotSig	3.37257	0.00471	Up	0.360914	0.811	NotSig	-1.57631	0.464	NotSig	-3.01166	0.0249	Down	0.832948	0.568	NotSig
Q7Z3B4	NUP54	Nucleoporin p54 (54 kDa nucleoporin)	3D-structure;Alternative splicing;Glycoprotein;Membrane;mRNA transport;Nuclear pore complex;Nucleus;Protein transport;Reference proteome;Repeat;Translocation;Transport	mRNA transport [GO:0051028]; NLS-bearing protein import into nucleus [GO:0006607]; nuclear pore organization [GO:0006999]; nucleocytoplasmic transport [GO:0006913]; protein localization to nuclear inner membrane [GO:0036228]; protein targeting [GO:0006605]; regulation of protein import into nucleus [GO:0042306]	nuclear envelope [GO:0005635]; nuclear membrane [GO:0031965]; nuclear pore [GO:0005643]; nuclear pore central transport channel [GO:0044613]	identical protein binding [GO:0042802]; protein-containing complex binding [GO:0044877]; structural constituent of nuclear pore [GO:0017056]	1.48654	0.0356	Up	1.11685	0.12	NotSig	1.05403	0.154	NotSig	0.0856026	0.942	NotSig	-0.369692	0.994	NotSig	-0.968429	0.282	NotSig	1.03125	0.219	NotSig
Q8IVH8	MAP4K3	Mitogen-activated protein kinase kinase kinase kinase 3 (EC 2.7.11.1) (Germinal center kinase-related protein kinase) (GLK) (MAPK/ERK kinase kinase kinase 3) (MEK kinase kinase 3) (MEKKK 3)	3D-structure;Acetylation;Alternative splicing;ATP-binding;Kinase;Nucleotide-binding;Phosphoprotein;Reference proteome;Serine/threonine-protein kinase;Transferase	intracellular signal transduction [GO:0035556]; JNK cascade [GO:0007254]; protein phosphorylation [GO:0006468]; response to tumor necrosis factor [GO:0034612]; response to UV [GO:0009411]	cytoplasm [GO:0005737]	ATP binding [GO:0005524]; MAP kinase kinase kinase kinase activity [GO:0008349]; protein kinase activity [GO:0004672]; protein serine kinase activity [GO:0106310]; protein serine/threonine kinase activity [GO:0004674]	1.86624	0.035	Up	1.33846	0.135	NotSig	2.25722	0.0163	Up	0.523668	0.647	NotSig	-0.527784	0.979	NotSig	-1.73355	0.1	NotSig	0.814791	0.478	NotSig
Q8NHQ9	DDX55	ATP-dependent RNA helicase DDX55 (EC 3.6.4.13) (DEAD box protein 55)	Alternative splicing;ATP-binding;Helicase;Hydrolase;Nucleotide-binding;Phosphoprotein;Reference proteome;RNA-binding		cytosol [GO:0005829]; membrane [GO:0016020]; nucleolus [GO:0005730]; nucleoplasm [GO:0005654]	ATP binding [GO:0005524]; ATP hydrolysis activity [GO:0016887]; RNA binding [GO:0003723]; RNA helicase activity [GO:0003724]	1.31305	0.0363	Up	1.40893	0.0278	Up	0.636096	0.35	NotSig	0.528761	0.475	NotSig	0.0958808	0.998	NotSig	-0.107335	0.943	NotSig	0.880166	0.238	NotSig
Q96QD8	SLC38A2	Sodium-coupled neutral amino acid symporter 2 (Amino acid transporter A2) (Protein 40-9-1) (Solute carrier family 38 member 2) (System A amino acid transporter 2) (System A transporter 1) (System N amino acid transporter 2)	Alternative splicing;Amino-acid transport;Cell membrane;Disulfide bond;Glycoprotein;Ion transport;Membrane;Phosphoprotein;Reference proteome;Sodium;Sodium transport;Symport;Transmembrane;Transmembrane helix;Transport;Ubl conjugation	alanine transport [GO:0032328]; amino acid import [GO:0043090]; amino acid transmembrane transport [GO:0003333]; amino acid transport [GO:0006865]; cellular response to amino acid starvation [GO:0034198]; cellular response to arsenite(3-) [GO:1903841]; cellular response to mechanical stimulus [GO:0071260]; cerebral cortex development [GO:0021987]; female pregnancy [GO:0007565]; glutamine transpor…	axon [GO:0030424]; brush border [GO:0005903]; cytoplasm [GO:0005737]; dendrite [GO:0030425]; integral component of plasma membrane [GO:0005887]; neuronal cell body [GO:0043025]; plasma membrane [GO:0005886]; sarcolemma [GO:0042383]	acidic amino acid transmembrane transporter activity [GO:0015172]; alanine:sodium symporter activity [GO:0015655]; amino acid transmembrane transporter activity [GO:0015171]; amino acid:sodium symporter activity [GO:0005283]; L-amino acid transmembrane transporter activity [GO:0015179]; L-glutamine transmembrane transporter activity [GO:0015186]; L-serine transmembrane transporter activity [GO:00…	1.77319	0.0497	Up	2.43573	0.0124	Up	-0.126455	0.928	NotSig	1.60983	0.0963	NotSig	0.662547	0.955	NotSig	1.73629	0.109	NotSig	0.825903	0.487	NotSig
Q58FG1	HSP90AA4P	Putative heat shock protein HSP 90-alpha A4 (Heat shock 90 kDa protein 1 alpha-like 2) (Heat shock protein 90-alpha D) (Heat shock protein 90Ad)	ATP-binding;Chaperone;Cytoplasm;Nucleotide-binding;Reference proteome;Stress response	cellular response to heat [GO:0034605]; protein folding [GO:0006457]; protein stabilization [GO:0050821]	cytosol [GO:0005829]; myelin sheath [GO:0043209]; neuronal cell body [GO:0043025]; nucleus [GO:0005634]; perinuclear region of cytoplasm [GO:0048471]; plasma membrane [GO:0005886]; protein-containing complex [GO:0032991]	ATP binding [GO:0005524]; ATP hydrolysis activity [GO:0016887]; ATP-dependent protein folding chaperone [GO:0140662]; disordered domain specific binding [GO:0097718]; unfolded protein binding [GO:0051082]	3.49167	0.000815	Up	1.29705	0.173	NotSig	3.39641	0.00133	Up	0.000577584	0.999	NotSig	-2.19461	0.0916	NotSig	-3.39583	0.00465	Down	1.29647	0.249	NotSig
P01893	HLA-A;HLA-H	Putative HLA class I histocompatibility antigen, alpha chain H (HLA-12.4) (HLA-AR) (MHC class I antigen H)	Cell membrane;Disulfide bond;Glycoprotein;Immunity;Membrane;MHC I;Reference proteome;Signal;Transmembrane;Transmembrane helix	antigen processing and presentation of endogenous peptide antigen via MHC class Ib [GO:0002476]; antigen processing and presentation of peptide antigen via MHC class I [GO:0002474]; immune response [GO:0006955]	azurophil granule membrane [GO:0035577]; cell surface [GO:0009986]; early endosome membrane [GO:0031901]; ER to Golgi transport vesicle membrane [GO:0012507]; external side of plasma membrane [GO:0009897]; extracellular space [GO:0005615]; Golgi membrane [GO:0000139]; integral component of lumenal side of endoplasmic reticulum membrane [GO:0071556]; integral component of plasma membrane [GO:00058…	beta-2-microglobulin binding [GO:0030881]	2.12472	0.0151	Up	1.53765	0.0784	NotSig	-0.195197	0.875	NotSig	0.724468	0.477	NotSig	-0.587071	0.963	NotSig	0.919665	0.456	NotSig	0.813183	0.463	NotSig
Q7Z6J0	SH3RF1	E3 ubiquitin-protein ligase SH3RF1 (EC 2.3.2.27) (Plenty of SH3s) (Protein POSH) (RING finger protein 142) (RING-type E3 ubiquitin transferase SH3RF1) (SH3 domain-containing RING finger protein 1) (SH3 multiple domains protein 2)	3D-structure;Alternative splicing;Cell projection;Cytoplasm;Golgi apparatus;Host-virus interaction;Metal-binding;Phosphoprotein;Reference proteome;Repeat;SH3 domain;Transferase;Ubl conjugation;Ubl conjugation pathway;Zinc;Zinc-finger	negative regulation of apoptotic process [GO:0043066]; negative regulation of cysteine-type endopeptidase activity involved in apoptotic process [GO:0043154]; negative regulation of extrinsic apoptotic signaling pathway [GO:2001237]; neuron migration [GO:0001764]; positive regulation of JNK cascade [GO:0046330]; positive regulation of proteasomal ubiquitin-dependent protein catabolic process [GO:…	cytosol [GO:0005829]; Golgi apparatus [GO:0005794]; lamellipodium [GO:0030027]; perinuclear region of cytoplasm [GO:0048471]	MAP-kinase scaffold activity [GO:0005078]; metal ion binding [GO:0046872]; ubiquitin protein ligase activity [GO:0061630]	1.90036	0.00422	Up	1.46418	0.0247	Up	0.512489	0.477	NotSig	-0.753761	0.283	NotSig	-0.43618	0.963	NotSig	-1.26625	0.0942	NotSig	2.21794	0.00322	Up
Q9ULR0	ISY1	Pre-mRNA-splicing factor ISY1 homolog	3D-structure;Acetylation;Alternative splicing;mRNA processing;mRNA splicing;Nucleus;Phosphoprotein;Reference proteome;Spliceosome	generation of catalytic spliceosome for second transesterification step [GO:0000350]; mRNA 3'-splice site recognition [GO:0000389]; mRNA splicing, via spliceosome [GO:0000398]	catalytic step 2 spliceosome [GO:0071013]; nucleoplasm [GO:0005654]; nucleus [GO:0005634]; post-mRNA release spliceosomal complex [GO:0071014]; post-spliceosomal complex [GO:0071020]; Prp19 complex [GO:0000974]; U2-type catalytic step 1 spliceosome [GO:0071006]	RNA binding [GO:0003723]	1.39313	0.00558	Up	0.393707	0.439	NotSig	-0.0405937	0.956	NotSig	0.136593	0.841	NotSig	-0.99942	0.157	NotSig	0.177187	0.862	NotSig	0.257114	0.715	NotSig
O14646	CHD1;CHD2;CHD8;CHD9	Chromodomain-helicase-DNA-binding protein 1 (CHD-1) (EC 3.6.4.12) (ATP-dependent helicase CHD1)	3D-structure;Alternative splicing;ATP-binding;Chromatin regulator;Cytoplasm;Disease variant;DNA-binding;Helicase;Hydrolase;Intellectual disability;Nucleotide-binding;Nucleus;Phosphoprotein;Reference proteome;Repeat;Transcription;Transcription regulation	chromatin remodeling [GO:0006338]; nucleosome organization [GO:0034728]; positive regulation by host of viral transcription [GO:0043923]; regulation of transcription by RNA polymerase II [GO:0006357]	chromatin [GO:0000785]; cytoplasm [GO:0005737]; nuclear chromosome [GO:0000228]; nucleoplasm [GO:0005654]; nucleus [GO:0005634]	ATP binding [GO:0005524]; ATP hydrolysis activity [GO:0016887]; ATP-dependent chromatin remodeler activity [GO:0140658]; chromatin binding [GO:0003682]; DNA binding [GO:0003677]; DNA helicase activity [GO:0003678]; histone binding [GO:0042393]; methylated histone binding [GO:0035064]	1.54487	0.0331	Up	1.58446	0.0317	Up	1.77954	0.0207	Up	1.8555	0.02	Up	0.0395823	0.998	NotSig	0.0759516	0.968	NotSig	-0.271041	0.816	NotSig
O95104	SCAF4;SCAF8	SR-related and CTD-associated factor 4 (CTD-binding SR-like protein RA4) (Splicing factor, arginine/serine-rich 15)	3D-structure;Acetylation;Alternative splicing;Nucleus;Phosphoprotein;Reference proteome;RNA-binding;Transcription;Transcription regulation	mRNA processing [GO:0006397]; negative regulation of termination of RNA polymerase II transcription, poly(A)-coupled [GO:2000805]	nucleoplasm [GO:0005654]; nucleus [GO:0005634]	protein C-terminus binding [GO:0008022]; RNA binding [GO:0003723]; RNA polymerase II C-terminal domain phosphoserine binding [GO:1990269]	1.96372	0.00251	Up	2.35112	0.000851	Up	1.98931	0.00341	Up	2.21471	0.00351	Up	0.387401	0.972	NotSig	0.225399	0.861	NotSig	0.13641	0.898	NotSig
O15379	HDAC1;HDAC2;HDAC3	Histone deacetylase 3 (HD3) (EC 3.5.1.98) (Protein deacetylase HDAC3) (EC 3.5.1.-) (Protein deacylase HDAC3) (EC 3.5.1.-) (RPD3-2) (SMAP45)	3D-structure;Alternative splicing;Biological rhythms;Chromatin regulator;Cytoplasm;Host-virus interaction;Hydrolase;Nucleus;Phosphoprotein;Reference proteome;Repressor;Transcription;Transcription regulation;Ubl conjugation	cellular response to fluid shear stress [GO:0071498]; chromatin organization [GO:0006325]; circadian regulation of gene expression [GO:0032922]; histone deacetylation [GO:0016575]; negative regulation of apoptotic process [GO:0043066]; negative regulation of DNA-templated transcription [GO:0045892]; negative regulation of JNK cascade [GO:0046329]; negative regulation of transcription by RNA polym…	cytoplasm [GO:0005737]; cytosol [GO:0005829]; Golgi apparatus [GO:0005794]; histone deacetylase complex [GO:0000118]; mitotic spindle [GO:0072686]; nucleoplasm [GO:0005654]; nucleus [GO:0005634]; plasma membrane [GO:0005886]; transcription repressor complex [GO:0017053]	chromatin binding [GO:0003682]; cyclin binding [GO:0030332]; DNA-binding transcription factor binding [GO:0140297]; enzyme binding [GO:0019899]; histone deacetylase activity [GO:0004407]; histone deacetylase binding [GO:0042826]; histone decrotonylase activity [GO:0160009]; NF-kappaB binding [GO:0051059]; protein de-2-hydroxyisobutyrylase activity [GO:0160010]; protein decrotonylase activity [GO:…	1.29807	0.0464	Up	1.19431	0.0732	NotSig	1.58492	0.0238	Up	1.02413	0.142	NotSig	-0.103755	0.998	NotSig	-0.560796	0.585	NotSig	0.170185	0.878	NotSig
Q8N4J0	CARNMT1	Carnosine N-methyltransferase (EC 2.1.1.22)	3D-structure;Cytoplasm;Methyltransferase;Nucleus;Reference proteome;S-adenosyl-L-methionine;Transferase	carnosine metabolic process [GO:0035498]; histidine catabolic process [GO:0006548]; methylation [GO:0032259]	cytosol [GO:0005829]; nucleus [GO:0005634]	carnosine N-methyltransferase activity [GO:0030735]; protein homodimerization activity [GO:0042803]; S-adenosylmethionine-dependent methyltransferase activity [GO:0008757]	1.67205	0.0296	Up	1.57923	0.0423	Up	2.16295	0.00986	Up	2.25858	0.00946	Up	-0.0928257	0.998	NotSig	0.0956289	0.959	NotSig	-0.679348	0.501	NotSig
O15243	LEPROT	Leptin receptor gene-related protein (Endospanin-1) (Leptin receptor overlapping transcript protein) (OB-R gene-related protein) (OB-RGRP)	Endosome;Golgi apparatus;Membrane;Reference proteome;Transmembrane;Transmembrane helix	late endosome to vacuole transport via multivesicular body sorting pathway [GO:0032511]; negative regulation of growth hormone receptor signaling pathway [GO:0060400]; negative regulation of protein localization to cell surface [GO:2000009]; negative regulation of receptor signaling pathway via JAK-STAT [GO:0046426]; positive regulation of protein targeting to mitochondrion [GO:1903955]	endosome [GO:0005768]; endosome membrane [GO:0010008]; Golgi apparatus [GO:0005794]; Golgi membrane [GO:0000139]; integral component of membrane [GO:0016021]	signaling receptor binding [GO:0005102]	2.0835	0.0204	Up	1.66076	0.065	NotSig	0.246236	0.845	NotSig	1.52908	0.106	NotSig	-0.422737	0.997	NotSig	1.28284	0.251	NotSig	0.131683	0.94	NotSig
O95415	BRI3	Brain protein I3 (pRGR2)	Alternative splicing;Cytoplasm;Lysosome;Membrane;Nucleus;Reference proteome;Transmembrane;Transmembrane helix		azurophil granule membrane [GO:0035577]; integral component of membrane [GO:0016021]; nucleus [GO:0005634]; perinuclear region of cytoplasm [GO:0048471]; plasma membrane [GO:0005886]	identical protein binding [GO:0042802]	2.84718	0.0124	Up	1.5052	0.182	NotSig	0.352982	0.821	NotSig	0.132178	0.944	NotSig	-1.34198	0.677	NotSig	-0.220804	0.932	NotSig	1.37302	0.308	NotSig
Q99571	P2RX4	P2X purinoceptor 4 (P2X4) (ATP receptor) (Purinergic receptor)	Alternative splicing;Disulfide bond;Glycoprotein;Ion channel;Ion transport;Ligand-gated ion channel;Membrane;Receptor;Reference proteome;Transmembrane;Transmembrane helix;Transport	apoptotic signaling pathway [GO:0097190]; behavioral response to pain [GO:0048266]; calcium ion transmembrane transport [GO:0070588]; calcium-mediated signaling [GO:0019722]; cellular response to ATP [GO:0071318]; cellular response to zinc ion [GO:0071294]; endothelial cell activation [GO:0042118]; ion transmembrane transport [GO:0034220]; membrane depolarization [GO:0051899]; negative regulation…	cell body [GO:0044297]; cell junction [GO:0030054]; dendritic spine [GO:0043197]; extracellular exosome [GO:0070062]; integral component of nuclear inner membrane [GO:0005639]; integral component of plasma membrane [GO:0005887]; lysosomal membrane [GO:0005765]; membrane [GO:0016020]; neuronal cell body [GO:0043025]; perinuclear region of cytoplasm [GO:0048471]; plasma membrane [GO:0005886]; posts…	ATP binding [GO:0005524]; cadherin binding [GO:0045296]; copper ion binding [GO:0005507]; extracellularly ATP-gated cation channel activity [GO:0004931]; identical protein binding [GO:0042802]; ligand-gated calcium channel activity [GO:0099604]; purinergic nucleotide receptor activity [GO:0001614]; signaling receptor binding [GO:0005102]; zinc ion binding [GO:0008270]	1.16826	0.0483	Up	1.4784	0.0187	Up	0.303103	0.691	NotSig	0.476713	0.506	NotSig	0.31014	0.997	NotSig	0.17361	0.897	NotSig	1.00168	0.153	NotSig
Q86W56	PARG	Poly(ADP-ribose) glycohydrolase (EC 3.2.1.143)	3D-structure;Acetylation;Alternative splicing;Cytoplasm;DNA damage;Hydrolase;Mitochondrion;Nucleus;Phosphoprotein;Reference proteome	ATP generation from poly-ADP-D-ribose [GO:1990966]; base-excision repair, gap-filling [GO:0006287]; carbohydrate metabolic process [GO:0005975]; nucleotide-sugar metabolic process [GO:0009225]; regulation of DNA repair [GO:0006282]; regulation of histone modification [GO:0031056]	cytoplasm [GO:0005737]; cytosol [GO:0005829]; intracellular membrane-bounded organelle [GO:0043231]; mitochondrial matrix [GO:0005759]; nucleoplasm [GO:0005654]; nucleus [GO:0005634]	poly(ADP-ribose) glycohydrolase activity [GO:0004649]	1.35308	0.0163	Up	1.56903	0.00864	Up	1.73979	0.00474	Up	1.3893	0.0225	Up	0.215946	0.998	NotSig	-0.350487	0.705	NotSig	0.17973	0.844	NotSig
P56937	HSD17B7	3-keto-steroid reductase/17-beta-hydroxysteroid dehydrogenase 7 (17-beta-hydroxysteroid dehydrogenase 7) (17-beta-HSD 7) (3-keto-steroid reductase) (EC 1.1.1.270) (Dihydrotestosterone oxidoreductase) (EC 1.1.1.210) (Estradiol 17-beta-dehydrogenase 7) (EC 1.1.1.62) (Short chain dehydrogenase/reductase family 37C member 1)	Alternative splicing;Endoplasmic reticulum;Glycoprotein;Lipid biosynthesis;Lipid metabolism;Membrane;NAD;NADP;Oxidoreductase;Reference proteome;Steroid biosynthesis;Transmembrane;Transmembrane helix	androgen metabolic process [GO:0008209]; cholesterol biosynthetic process [GO:0006695]; estrogen biosynthetic process [GO:0006703]; sterol metabolic process [GO:0016125]	endoplasmic reticulum membrane [GO:0005789]; integral component of membrane [GO:0016021]	3-keto sterol reductase activity [GO:0000253]; 5alpha-androstane-3beta,17beta-diol dehydrogenase activity [GO:0047024]; cycloeucalenone reductase activity [GO:0102176]; estradiol 17-beta-dehydrogenase activity [GO:0004303]	1.40835	0.0366	Up	1.14759	0.0923	NotSig	0.849237	0.235	NotSig	0.713253	0.357	NotSig	-0.260768	0.998	NotSig	-0.135984	0.93	NotSig	0.434333	0.645	NotSig
Q96F07	CYFIP2	Cytoplasmic FMR1-interacting protein 2 (p53-inducible protein 121)	Acetylation;Alternative splicing;Apoptosis;Cell adhesion;Cytoplasm;Disease variant;Epilepsy;Nucleus;Reference proteome;RNA editing;Synapse;Synaptosome	activation of cysteine-type endopeptidase activity [GO:0097202]; apoptotic process [GO:0006915]; cell morphogenesis [GO:0000902]; cell-cell adhesion [GO:0098609]; dendrite extension [GO:0097484]; positive regulation of neurotrophin TRK receptor signaling pathway [GO:0051388]; positive regulation of proteolysis [GO:0045862]; regulation of actin filament polymerization [GO:0030833]	anchoring junction [GO:0070161]; cytoplasm [GO:0005737]; cytosol [GO:0005829]; extracellular exosome [GO:0070062]; membrane [GO:0016020]; neuron projection [GO:0043005]; nucleus [GO:0005634]; perinuclear region of cytoplasm [GO:0048471]; SCAR complex [GO:0031209]; synapse [GO:0045202]	small GTPase binding [GO:0031267]	1.44591	0.0143	Up	0.662739	0.263	NotSig	1.71222	0.00744	Up	0.581527	0.386	NotSig	-0.783173	0.554	NotSig	-1.1307	0.103	NotSig	0.0812122	0.946	NotSig
Q9Y3C1	NOP16	Nucleolar protein 16 (HBV pre-S2 trans-regulated protein 3)	Acetylation;Alternative splicing;Isopeptide bond;Nucleus;Phosphoprotein;Reference proteome;Ubl conjugation	ribosomal large subunit biogenesis [GO:0042273]	intracellular membrane-bounded organelle [GO:0043231]; nucleolus [GO:0005730]; nucleoplasm [GO:0005654]	RNA binding [GO:0003723]	1.52689	0.0368	Up	1.15171	0.121	NotSig	1.99356	0.0115	Up	0.710602	0.402	NotSig	-0.375174	0.997	NotSig	-1.28296	0.142	NotSig	0.441109	0.669	NotSig
Q9H7B2	RPF2	Ribosome production factor 2 homolog (Brix domain-containing protein 1) (Ribosome biogenesis protein RPF2 homolog)	Nucleus;Reference proteome;Ribosome biogenesis	maturation of LSU-rRNA from tricistronic rRNA transcript (SSU-rRNA, 5.8S rRNA, LSU-rRNA) [GO:0000463]; protein localization to nucleolus [GO:1902570]; regulation of signal transduction by p53 class mediator [GO:1901796]; ribosomal large subunit assembly [GO:0000027]; ribosomal large subunit biogenesis [GO:0042273]	chromosome [GO:0005694]; nucleolus [GO:0005730]; nucleoplasm [GO:0005654]	5S rRNA binding [GO:0008097]; RNA binding [GO:0003723]; rRNA binding [GO:0019843]	1.47866	0.031	Up	1.41689	0.0411	Up	1.78341	0.0151	Up	1.10627	0.128	NotSig	-0.0617711	0.998	NotSig	-0.677142	0.504	NotSig	0.310624	0.764	NotSig
P37108	SRP14	Signal recognition particle 14 kDa protein (SRP14) (18 kDa Alu RNA-binding protein)	3D-structure;Cytoplasm;Direct protein sequencing;Phosphoprotein;Reference proteome;Ribonucleoprotein;RNA-binding;Signal recognition particle	cotranslational protein targeting to membrane [GO:0006613]; protein targeting to ER [GO:0045047]; SRP-dependent cotranslational protein targeting to membrane [GO:0006614]	cytoplasm [GO:0005737]; cytosol [GO:0005829]; extracellular region [GO:0005576]; ficolin-1-rich granule lumen [GO:1904813]; nucleus [GO:0005634]; secretory granule lumen [GO:0034774]; signal recognition particle, endoplasmic reticulum targeting [GO:0005786]	7S RNA binding [GO:0008312]; endoplasmic reticulum signal peptide binding [GO:0030942]; RNA binding [GO:0003723]	0.00309027	0.993	NotSig	-0.105519	0.763	NotSig	-0.0846527	0.839	NotSig	0.16085	0.684	NotSig	-0.108609	0.998	NotSig	0.245503	0.602	NotSig	-0.266369	0.493	NotSig
O75822	EIF3J	Eukaryotic translation initiation factor 3 subunit J (eIF3j) (Eukaryotic translation initiation factor 3 subunit 1) (eIF-3-alpha) (eIF3 p35)	3D-structure;Acetylation;Alternative splicing;Coiled coil;Cytoplasm;Direct protein sequencing;Initiation factor;Isopeptide bond;Phosphoprotein;Protein biosynthesis;Reference proteome;Ubl conjugation	formation of cytoplasmic translation initiation complex [GO:0001732]; translational initiation [GO:0006413]	cytosol [GO:0005829]; eukaryotic 43S preinitiation complex [GO:0016282]; eukaryotic 48S preinitiation complex [GO:0033290]; eukaryotic translation initiation factor 3 complex [GO:0005852]	identical protein binding [GO:0042802]; translation initiation factor activity [GO:0003743]	0.684611	0.0261	NotSig	0.326784	0.299	NotSig	0.527406	0.103	NotSig	0.509007	0.12	NotSig	-0.357827	0.693	NotSig	-0.0183991	0.98	NotSig	-0.182222	0.676	NotSig
P36578	RPL4	60S ribosomal protein L4 (60S ribosomal protein L1) (Large ribosomal subunit protein uL4)	3D-structure;Acetylation;Citrullination;Cytoplasm;Direct protein sequencing;Isopeptide bond;Methylation;Phosphoprotein;Reference proteome;Ribonucleoprotein;Ribosomal protein;Ubl conjugation	cytoplasmic translation [GO:0002181]; translation [GO:0006412]	cytoplasm [GO:0005737]; cytosol [GO:0005829]; cytosolic large ribosomal subunit [GO:0022625]; cytosolic ribosome [GO:0022626]; extracellular exosome [GO:0070062]; focal adhesion [GO:0005925]; membrane [GO:0016020]; nucleolus [GO:0005730]; nucleus [GO:0005634]; ribonucleoprotein complex [GO:1990904]; rough endoplasmic reticulum [GO:0005791]	RNA binding [GO:0003723]; structural constituent of ribosome [GO:0003735]	0.472224	0.201	NotSig	0.485963	0.201	NotSig	0.674507	0.0883	NotSig	0.723336	0.0688	NotSig	0.0137391	0.998	NotSig	0.0488284	0.957	NotSig	-0.237372	0.651	NotSig
Q96P70	IPO9	Importin-9 (Imp9) (Ran-binding protein 9) (RanBP9)	3D-structure;Acetylation;Chaperone;Cytoplasm;Direct protein sequencing;Nucleus;Protein transport;Reference proteome;Transport	proteasome localization [GO:0031144]; protein import into nucleus [GO:0006606]	cytoplasm [GO:0005737]; cytosol [GO:0005829]; membrane [GO:0016020]; nuclear envelope [GO:0005635]	histone binding [GO:0042393]; histone chaperone activity [GO:0140713]; nuclear import signal receptor activity [GO:0061608]; small GTPase binding [GO:0031267]	0.416351	0.121	NotSig	0.467425	0.093	NotSig	0.459912	0.11	NotSig	0.239933	0.459	NotSig	0.0510738	0.998	NotSig	-0.219979	0.619	NotSig	0.227492	0.534	NotSig
P28482	MAPK1	Mitogen-activated protein kinase 1 (MAP kinase 1) (MAPK 1) (EC 2.7.11.24) (ERT1) (Extracellular signal-regulated kinase 2) (ERK-2) (MAP kinase isoform p42) (p42-MAPK) (Mitogen-activated protein kinase 2) (MAP kinase 2) (MAPK 2)	3D-structure;Acetylation;Alternative splicing;Apoptosis;ATP-binding;Cell cycle;Cell junction;Cytoplasm;Cytoskeleton;Direct protein sequencing;Disease variant;DNA-binding;Host-virus interaction;Kinase;Membrane;Nucleotide-binding;Nucleus;Phosphoprotein;Reference proteome;Repressor;Serine/threonine-protein kinase;Transcription;Transcription regulation;Transferase;Ubl conjugation	apoptotic process [GO:0006915]; B cell receptor signaling pathway [GO:0050853]; Bergmann glial cell differentiation [GO:0060020]; cardiac neural crest cell development involved in heart development [GO:0061308]; caveolin-mediated endocytosis [GO:0072584]; cell cycle [GO:0007049]; cell surface receptor signaling pathway [GO:0007166]; cellular response to amino acid starvation [GO:0034198]; cellula…	azurophil granule lumen [GO:0035578]; caveola [GO:0005901]; cytoplasm [GO:0005737]; cytoskeleton [GO:0005856]; cytosol [GO:0005829]; early endosome [GO:0005769]; endoplasmic reticulum lumen [GO:0005788]; extracellular region [GO:0005576]; ficolin-1-rich granule lumen [GO:1904813]; focal adhesion [GO:0005925]; Golgi apparatus [GO:0005794]; late endosome [GO:0005770]; microtubule organizing center …	ATP binding [GO:0005524]; DNA binding [GO:0003677]; identical protein binding [GO:0042802]; MAP kinase activity [GO:0004707]; MAP kinase kinase activity [GO:0004708]; phosphatase binding [GO:0019902]; phosphotyrosine residue binding [GO:0001784]; protein serine kinase activity [GO:0106310]; protein serine/threonine kinase activity [GO:0004674]; RNA polymerase II CTD heptapeptide repeat kinase act…	0.143736	0.553	NotSig	0.199227	0.398	NotSig	-0.110211	0.707	NotSig	-0.226591	0.386	NotSig	0.0554913	0.998	NotSig	-0.11638	0.775	NotSig	0.425818	0.11	NotSig
Q9UID3	VPS51	Vacuolar protein sorting-associated protein 51 homolog (Another new gene 2 protein) (Protein fat-free homolog)	3D-structure;Acetylation;Alternative splicing;Coiled coil;Disease variant;Endosome;Golgi apparatus;Intellectual disability;Lipid transport;Phosphoprotein;Protein transport;Reference proteome;Transport	autophagy [GO:0006914]; brain morphogenesis [GO:0048854]; endocytic recycling [GO:0032456]; Golgi organization [GO:0007030]; Golgi vesicle transport [GO:0048193]; lipid transport [GO:0006869]; lysosomal transport [GO:0007041]; protein transport [GO:0015031]; retrograde transport, endosome to Golgi [GO:0042147]	cytosol [GO:0005829]; EARP complex [GO:1990745]; GARP complex [GO:0000938]; Golgi apparatus [GO:0005794]; integral component of membrane [GO:0016021]; intracellular membrane-bounded organelle [GO:0043231]; membrane [GO:0016020]; nucleolus [GO:0005730]; recycling endosome [GO:0055037]; trans-Golgi network membrane [GO:0032588]		-0.0598733	0.912	NotSig	-0.00286237	0.996	NotSig	0.136007	0.826	NotSig	0.344218	0.522	NotSig	0.0570109	0.998	NotSig	0.208212	0.8	NotSig	-0.347081	0.561	NotSig
O76031	CLPX	ATP-dependent Clp protease ATP-binding subunit clpX-like, mitochondrial	Acetylation;ATP-binding;Chaperone;Disease variant;Metal-binding;Mitochondrion;Mitochondrion nucleoid;Nucleotide-binding;Phosphoprotein;Reference proteome;Transit peptide;Zinc	ATP metabolic process [GO:0046034]; proteolysis [GO:0006508]; proteolysis involved in protein catabolic process [GO:0051603]	cytosol [GO:0005829]; endopeptidase Clp complex [GO:0009368]; mitochondrial endopeptidase Clp complex [GO:0009841]; mitochondrial inner membrane [GO:0005743]; mitochondrial matrix [GO:0005759]; mitochondrial nucleoid [GO:0042645]; mitochondrion [GO:0005739]; nucleoplasm [GO:0005654]	ATP binding [GO:0005524]; ATP hydrolysis activity [GO:0016887]; ATP-dependent protein folding chaperone [GO:0140662]; peptidase activator activity [GO:0016504]; protein dimerization activity [GO:0046983]; unfolded protein binding [GO:0051082]; zinc ion binding [GO:0008270]	-0.214748	0.559	NotSig	-0.139921	0.724	NotSig	-0.282712	0.468	NotSig	-0.250105	0.555	NotSig	0.0748271	0.998	NotSig	0.0326066	0.972	NotSig	0.110184	0.844	NotSig
O00410	IPO5	Importin-5 (Imp5) (Importin subunit beta-3) (Karyopherin beta-3) (Ran-binding protein 5) (RanBP5)	3D-structure;Acetylation;Alternative splicing;Cytoplasm;Direct protein sequencing;Host-virus interaction;Nucleus;Phosphoprotein;Protein transport;Reference proteome;Repeat;Transport	cellular response to amino acid stimulus [GO:0071230]; negative regulation of cyclin-dependent protein serine/threonine kinase activity [GO:0045736]; NLS-bearing protein import into nucleus [GO:0006607]; positive regulation of protein import into nucleus [GO:0042307]; protein import into nucleus [GO:0006606]; ribosomal protein import into nucleus [GO:0006610]	cytoplasm [GO:0005737]; membrane [GO:0016020]; nuclear pore [GO:0005643]; nucleolus [GO:0005730]; nucleus [GO:0005634]	GTPase inhibitor activity [GO:0005095]; nuclear import signal receptor activity [GO:0061608]; nuclear localization sequence binding [GO:0008139]; RNA binding [GO:0003723]; small GTPase binding [GO:0031267]	0.724868	0.00555	NotSig	0.745377	0.00654	NotSig	0.845349	0.00262	NotSig	0.5219	0.0506	NotSig	0.020509	0.998	NotSig	-0.323448	0.33	NotSig	0.223477	0.497	NotSig
P23610	F8A3	40-kDa huntingtin-associated protein (HAP40) (CpG island protein) (Factor VIII intron 22 protein)	3D-structure;Acetylation;Cytoplasm;Endosome;Nucleus;Reference proteome	negative regulation of proteasomal protein catabolic process [GO:1901799]; vesicle cytoskeletal trafficking [GO:0099518]	early endosome [GO:0005769]; nuclear body [GO:0016604]; nucleus [GO:0005634]		-0.79632	0.338	NotSig	0.773251	0.365	NotSig	0.59448	0.542	NotSig	-0.757503	0.434	NotSig	1.56957	0.204	NotSig	-1.35198	0.177	NotSig	1.53075	0.112	NotSig
Q8WUQ7	CACTIN	Cactin (Renal carcinoma antigen NY-REN-24)	3D-structure;Alternative splicing;Coiled coil;Cytoplasm;Developmental protein;Immunity;Innate immunity;Isopeptide bond;mRNA processing;mRNA splicing;Nucleus;Phosphoprotein;Reference proteome;Spliceosome;Ubl conjugation	cellular response to interleukin-1 [GO:0071347]; cellular response to lipopolysaccharide [GO:0071222]; cellular response to tumor necrosis factor [GO:0071356]; innate immune response [GO:0045087]; mRNA cis splicing, via spliceosome [GO:0045292]; mRNA splicing, via spliceosome [GO:0000398]; negative regulation of I-kappaB kinase/NF-kappaB signaling [GO:0043124]; negative regulation of innate immun…	catalytic step 2 spliceosome [GO:0071013]; cytoplasm [GO:0005737]; cytosol [GO:0005829]; nuclear speck [GO:0016607]; nucleoplasm [GO:0005654]; nucleus [GO:0005634]; spliceosomal complex [GO:0005681]	RNA binding [GO:0003723]	0.707321	0.16	NotSig	0.606011	0.246	NotSig	0.841251	0.119	NotSig	0.196943	0.782	NotSig	-0.10131	0.998	NotSig	-0.644308	0.35	NotSig	0.409067	0.552	NotSig
P27361	MAPK3	Mitogen-activated protein kinase 3 (MAP kinase 3) (MAPK 3) (EC 2.7.11.24) (ERT2) (Extracellular signal-regulated kinase 1) (ERK-1) (Insulin-stimulated MAP2 kinase) (MAP kinase isoform p44) (p44-MAPK) (Microtubule-associated protein 2 kinase) (p44-ERK1)	3D-structure;Acetylation;Alternative splicing;Apoptosis;ATP-binding;Cell cycle;Cell junction;Cytoplasm;Direct protein sequencing;Host-virus interaction;Kinase;Membrane;Nucleotide-binding;Nucleus;Phosphoprotein;Reference proteome;Serine/threonine-protein kinase;Transferase	apoptotic process [GO:0006915]; Bergmann glial cell differentiation [GO:0060020]; BMP signaling pathway [GO:0030509]; cardiac neural crest cell development involved in heart development [GO:0061308]; cartilage development [GO:0051216]; caveolin-mediated endocytosis [GO:0072584]; cell cycle [GO:0007049]; cell surface receptor signaling pathway [GO:0007166]; cellular response to amino acid starvati…	caveola [GO:0005901]; cytoplasm [GO:0005737]; cytoskeleton [GO:0005856]; cytosol [GO:0005829]; early endosome [GO:0005769]; endoplasmic reticulum lumen [GO:0005788]; focal adhesion [GO:0005925]; Golgi apparatus [GO:0005794]; late endosome [GO:0005770]; mitochondrion [GO:0005739]; nuclear envelope [GO:0005635]; nucleoplasm [GO:0005654]; nucleus [GO:0005634]; plasma membrane [GO:0005886]; pseudopod…	ATP binding [GO:0005524]; identical protein binding [GO:0042802]; MAP kinase activity [GO:0004707]; MAP kinase kinase activity [GO:0004708]; phosphatase binding [GO:0019902]; phosphotyrosine residue binding [GO:0001784]; protein serine kinase activity [GO:0106310]; protein serine/threonine kinase activity [GO:0004674]	0.305197	0.257	NotSig	0.201531	0.482	NotSig	0.321149	0.263	NotSig	0.0707467	0.853	NotSig	-0.103666	0.998	NotSig	-0.250403	0.534	NotSig	0.130784	0.742	NotSig
Q9P258	RCC2	Protein RCC2 (RCC1-like protein TD-60) (Telophase disk protein of 60 kDa)	3D-structure;Acetylation;Cell cycle;Cell division;Cell membrane;Centromere;Chromosome;Cytoplasm;Cytoskeleton;Guanine-nucleotide releasing factor;Membrane;Microtubule;Mitosis;Nucleus;Phosphoprotein;Reference proteome;Repeat	activation of GTPase activity [GO:0090630]; cell cycle [GO:0007049]; cell division [GO:0051301]; chromosome passenger complex localization to kinetochore [GO:0072356]; establishment of protein localization [GO:0045184]; focal adhesion assembly [GO:0048041]; integrin-mediated signaling pathway [GO:0007229]; negative regulation of focal adhesion assembly [GO:0051895]; negative regulation of GTPase …	chromosome, centromeric core domain [GO:0034506]; cytosol [GO:0005829]; early endosome membrane [GO:0031901]; microtubule [GO:0005874]; midbody [GO:0030496]; mitotic spindle midzone [GO:1990023]; nucleolus [GO:0005730]; plasma membrane [GO:0005886]	guanyl-nucleotide exchange factor activity [GO:0005085]; microtubule binding [GO:0008017]; protein domain specific binding [GO:0019904]; protein kinase binding [GO:0019901]; RNA binding [GO:0003723]; small GTPase binding [GO:0031267]	0.30668	0.127	NotSig	0.193978	0.363	NotSig	0.295678	0.17	NotSig	0.348747	0.111	NotSig	-0.112702	0.982	NotSig	0.0530691	0.907	NotSig	-0.154769	0.578	NotSig
Q9P2E5	CHPF2	Chondroitin sulfate glucuronyltransferase (EC 2.4.1.226) (CSGlcA-T) (Chondroitin glucuronyltransferase) (Chondroitin polymerizing factor 2) (ChPF-2) (Chondroitin synthase 3) (ChSy-3) (N-acetylgalactosaminyl-proteoglycan 3-beta-glucuronosyltransferase)	Alternative splicing;Glycoprotein;Golgi apparatus;Membrane;Reference proteome;Signal-anchor;Transferase;Transmembrane;Transmembrane helix	chondroitin sulfate biosynthetic process [GO:0030206]	Golgi cisterna membrane [GO:0032580]; Golgi membrane [GO:0000139]; integral component of membrane [GO:0016021]; membrane [GO:0016020]	acetylgalactosaminyltransferase activity [GO:0008376]; glucuronosyl-N-acetylgalactosaminyl-proteoglycan 4-beta-N-acetylgalactosaminyltransferase activity [GO:0047238]; N-acetylgalactosaminyl-proteoglycan 3-beta-glucuronosyltransferase activity [GO:0050510]	-0.314733	0.461	NotSig	-0.0403268	0.938	NotSig	-0.0925107	0.876	NotSig	0.222229	0.685	NotSig	0.274406	0.966	NotSig	0.31474	0.64	NotSig	-0.262556	0.65	NotSig
O43324	EEF1E1	Eukaryotic translation elongation factor 1 epsilon-1 (Aminoacyl tRNA synthetase complex-interacting multifunctional protein 3) (Elongation factor p18) (Multisynthase complex auxiliary component p18)	3D-structure;Acetylation;Alternative splicing;Coiled coil;Cytoplasm;Direct protein sequencing;Nucleus;Protein biosynthesis;Reference proteome	cellular response to leukemia inhibitory factor [GO:1990830]; negative regulation of cell population proliferation [GO:0008285]; positive regulation of apoptotic process [GO:0043065]; positive regulation of apoptotic signaling pathway [GO:2001235]; positive regulation of cellular senescence [GO:2000774]; positive regulation of DNA damage response, signal transduction by p53 class mediator [GO:004…	aminoacyl-tRNA synthetase multienzyme complex [GO:0017101]; cytoplasm [GO:0005737]; cytosol [GO:0005829]; nucleolus [GO:0005730]; nucleoplasm [GO:0005654]; nucleus [GO:0005634]		-0.0985118	0.71	NotSig	-0.177016	0.484	NotSig	0.0843146	0.795	NotSig	0.206489	0.46	NotSig	-0.0785044	0.998	NotSig	0.122174	0.774	NotSig	-0.383505	0.169	NotSig
Q00796	SORD	Sorbitol dehydrogenase (SDH) (EC 1.1.1.-) ((R,R)-butanediol dehydrogenase) (EC 1.1.1.4) (L-iditol 2-dehydrogenase) (EC 1.1.1.14) (Polyol dehydrogenase) (Ribitol dehydrogenase) (RDH) (EC 1.1.1.56) (Xylitol dehydrogenase) (XDH) (EC 1.1.1.9)	3D-structure;Acetylation;Alternative splicing;Cell projection;Cilium;Direct protein sequencing;Disease variant;Flagellum;Membrane;Metal-binding;Mitochondrion;NAD;Neuropathy;Oxidoreductase;Phosphoprotein;Reference proteome;Zinc	flagellated sperm motility [GO:0030317]; fructose biosynthetic process [GO:0046370]; glucose metabolic process [GO:0006006]; glucuronate catabolic process to xylulose 5-phosphate [GO:0019640]; L-xylitol catabolic process [GO:0051160]; L-xylitol metabolic process [GO:0051164]; response to cadmium ion [GO:0046686]; response to copper ion [GO:0046688]; response to hormone [GO:0009725]; response to n…	cytosol [GO:0005829]; extracellular exosome [GO:0070062]; extracellular space [GO:0005615]; membrane [GO:0016020]; mitochondrial membrane [GO:0031966]; motile cilium [GO:0031514]	(R,R)-butanediol dehydrogenase activity [GO:0000721]; carbohydrate binding [GO:0030246]; D-sorbitol dehydrogenase (acceptor) activity [GO:0047833]; D-xylulose reductase activity [GO:0046526]; identical protein binding [GO:0042802]; L-iditol 2-dehydrogenase activity [GO:0003939]; NAD binding [GO:0051287]; ribitol 2-dehydrogenase activity [GO:0050255]; zinc ion binding [GO:0008270]	-0.296195	0.174	NotSig	-0.374239	0.0966	NotSig	-0.812032	0.00123	NotSig	-0.495056	0.0395	NotSig	-0.0780437	0.998	NotSig	0.316976	0.26	NotSig	0.120817	0.708	NotSig
P42566	EPS15	Epidermal growth factor receptor substrate 15 (Protein Eps15) (Protein AF-1p)	3D-structure;Acetylation;Alternative splicing;Calcium;Cell membrane;Chromosomal rearrangement;Coated pit;Cytoplasm;Endocytosis;Endosome;Host-virus interaction;Membrane;Metal-binding;Phosphoprotein;Protein transport;Proto-oncogene;Reference proteome;Repeat;SH3-binding;Transport;Ubl conjugation	clathrin coat assembly [GO:0048268]; endocytic recycling [GO:0032456]; endocytosis [GO:0006897]; endosomal transport [GO:0016197]; Golgi to endosome transport [GO:0006895]; protein transport [GO:0015031]; receptor-mediated endocytosis of virus by host cell [GO:0019065]; vesicle organization [GO:0016050]; viral entry into host cell [GO:0046718]	aggresome [GO:0016235]; clathrin coat of coated pit [GO:0030132]; clathrin-coated pit [GO:0005905]; cytosol [GO:0005829]; early endosome membrane [GO:0031901]; intracellular membrane-bounded organelle [GO:0043231]; membrane [GO:0016020]; plasma membrane [GO:0005886]	cadherin binding [GO:0045296]; calcium ion binding [GO:0005509]; polyubiquitin modification-dependent protein binding [GO:0031593]; SH3 domain binding [GO:0017124]	0.100996	0.827	NotSig	0.390424	0.347	NotSig	0.172489	0.743	NotSig	0.0166864	0.98	NotSig	0.289427	0.957	NotSig	-0.155803	0.849	NotSig	0.373737	0.472	NotSig
P55036	PSMD4	26S proteasome non-ATPase regulatory subunit 4 (26S proteasome regulatory subunit RPN10) (26S proteasome regulatory subunit S5A) (Antisecretory factor 1) (AF) (ASF) (Multiubiquitin chain-binding protein)	3D-structure;Alternative splicing;Direct protein sequencing;Isopeptide bond;Phosphoprotein;Proteasome;Reference proteome;Repeat;Ubl conjugation	proteasome-mediated ubiquitin-dependent protein catabolic process [GO:0043161]	cytosol [GO:0005829]; nucleoplasm [GO:0005654]; nucleus [GO:0005634]; proteasome accessory complex [GO:0022624]; proteasome complex [GO:0000502]; proteasome regulatory particle, base subcomplex [GO:0008540]	identical protein binding [GO:0042802]; molecular adaptor activity [GO:0060090]; polyubiquitin modification-dependent protein binding [GO:0031593]; RNA binding [GO:0003723]	0.448246	0.0536	NotSig	0.335333	0.157	NotSig	0.100539	0.745	NotSig	0.307963	0.232	NotSig	-0.112913	0.997	NotSig	0.207423	0.564	NotSig	0.0273702	0.951	NotSig
Q8TBC3	SHKBP1	SH3KBP1-binding protein 1 (SETA-binding protein 1)	3D-structure;Acetylation;Alternative splicing;Lysosome;Phosphoprotein;Reference proteome;Repeat;WD repeat	positive regulation of epidermal growth factor receptor signaling pathway [GO:0045742]; protein homooligomerization [GO:0051260]	lysosome [GO:0005764]	identical protein binding [GO:0042802]	-0.464592	0.107	NotSig	-0.460267	0.123	NotSig	-0.487398	0.114	NotSig	-0.535754	0.0865	NotSig	0.00432528	0.998	NotSig	-0.0483567	0.944	NotSig	0.0754879	0.879	NotSig
Q8N1G4	LRRC47	Leucine-rich repeat-containing protein 47	3D-structure;Acetylation;Coiled coil;Direct protein sequencing;Leucine-rich repeat;Phosphoprotein;Reference proteome;Repeat	phenylalanyl-tRNA aminoacylation [GO:0006432]		phenylalanine-tRNA ligase activity [GO:0004826]; RNA binding [GO:0003723]	0.67492	0.0766	NotSig	0.588973	0.134	NotSig	0.483241	0.24	NotSig	0.0924917	0.865	NotSig	-0.0859472	0.998	NotSig	-0.390749	0.489	NotSig	0.496481	0.282	NotSig
O00231	PSMD11	26S proteasome non-ATPase regulatory subunit 11 (26S proteasome regulatory subunit RPN6) (26S proteasome regulatory subunit S9) (26S proteasome regulatory subunit p44.5)	3D-structure;Acetylation;Alternative splicing;Cytoplasm;Direct protein sequencing;Isopeptide bond;Nucleus;Phosphoprotein;Proteasome;Reference proteome;Ubl conjugation	proteasome assembly [GO:0043248]; proteasome-mediated ubiquitin-dependent protein catabolic process [GO:0043161]; stem cell differentiation [GO:0048863]; ubiquitin-dependent protein catabolic process [GO:0006511]	cytosol [GO:0005829]; extracellular region [GO:0005576]; ficolin-1-rich granule lumen [GO:1904813]; membrane [GO:0016020]; nucleoplasm [GO:0005654]; nucleus [GO:0005634]; proteasome accessory complex [GO:0022624]; proteasome complex [GO:0000502]; proteasome regulatory particle, lid subcomplex [GO:0008541]; secretory granule lumen [GO:0034774]	structural molecule activity [GO:0005198]	0.395742	0.0579	NotSig	0.368814	0.0849	NotSig	0.177677	0.458	NotSig	0.173949	0.49	NotSig	-0.0269281	0.998	NotSig	-0.00372743	0.994	NotSig	0.194865	0.478	NotSig
Q8NI27	THOC2	THO complex subunit 2 (Tho2) (hTREX120)	3D-structure;Alternative splicing;Coiled coil;Disease variant;Intellectual disability;mRNA processing;mRNA splicing;mRNA transport;Nucleus;Phosphoprotein;Reference proteome;RNA-binding;Transport	blastocyst development [GO:0001824]; cell morphogenesis [GO:0000902]; generation of neurons [GO:0048699]; mRNA export from nucleus [GO:0006406]; mRNA processing [GO:0006397]; negative regulation of neuron projection development [GO:0010977]; neuron development [GO:0048666]; poly(A)+ mRNA export from nucleus [GO:0016973]; regulation of gene expression [GO:0010468]; regulation of mRNA export from n…	nuclear speck [GO:0016607]; nucleoplasm [GO:0005654]; THO complex [GO:0000347]; THO complex part of transcription export complex [GO:0000445]; transcription export complex [GO:0000346]	mRNA binding [GO:0003729]	-0.291695	0.653	NotSig	0.255667	0.706	NotSig	-0.84943	0.171	NotSig	0.108072	0.903	NotSig	0.547362	0.853	NotSig	0.957502	0.184	NotSig	0.147595	0.884	NotSig
P30153	PPP2R1A	Serine/threonine-protein phosphatase 2A 65 kDa regulatory subunit A alpha isoform (Medium tumor antigen-associated 61 kDa protein) (PP2A subunit A isoform PR65-alpha) (PP2A subunit A isoform R1-alpha)	3D-structure;Acetylation;Cell membrane;Cell projection;Centromere;Chromosome;Chromosome partition;Cytoplasm;Direct protein sequencing;Disease variant;Host-virus interaction;Intellectual disability;Membrane;Nucleus;Reference proteome;Repeat	apoptotic process [GO:0006915]; ceramide metabolic process [GO:0006672]; chromosome segregation [GO:0007059]; female meiotic nuclear division [GO:0007143]; meiotic sister chromatid cohesion, centromeric [GO:0051754]; meiotic spindle elongation [GO:0051232]; mitotic sister chromatid separation [GO:0051306]; negative regulation of cell growth [GO:0030308]; negative regulation of MAPK cascade [GO:00…	chromosome, centromeric region [GO:0000775]; cytoplasm [GO:0005737]; cytosol [GO:0005829]; dendrite [GO:0030425]; extracellular exosome [GO:0070062]; glutamatergic synapse [GO:0098978]; lateral plasma membrane [GO:0016328]; membrane [GO:0016020]; microtubule cytoskeleton [GO:0015630]; mitochondrion [GO:0005739]; neuron projection [GO:0043005]; neuronal cell body [GO:0043025]; nucleus [GO:0005634]…	protein antigen binding [GO:1990405]; protein heterodimerization activity [GO:0046982]; protein phosphatase regulator activity [GO:0019888]; protein serine/threonine phosphatase activity [GO:0004722]	0.654083	0.00976	NotSig	0.629817	0.015	NotSig	0.30253	0.245	NotSig	0.0833122	0.808	NotSig	-0.0242654	0.998	NotSig	-0.219218	0.554	NotSig	0.546505	0.0535	NotSig
O15042	U2SURP	U2 snRNP-associated SURP motif-containing protein (140 kDa Ser/Arg-rich domain protein) (U2-associated protein SR140)	Acetylation;Alternative splicing;Coiled coil;Isopeptide bond;Nucleus;Phosphoprotein;Reference proteome;RNA-binding;Ubl conjugation	RNA processing [GO:0006396]	nucleoplasm [GO:0005654]; nucleus [GO:0005634]	RNA binding [GO:0003723]	-0.0773131	0.886	NotSig	0.142923	0.788	NotSig	-0.196175	0.738	NotSig	-0.0507653	0.946	NotSig	0.220236	0.997	NotSig	0.14541	0.882	NotSig	0.193688	0.781	NotSig
Q01780	EXOSC10	Exosome component 10 (EC 3.1.13.-) (Autoantigen PM/Scl 2) (P100 polymyositis-scleroderma overlap syndrome-associated autoantigen) (Polymyositis/scleroderma autoantigen 100 kDa) (PM/Scl-100) (Polymyositis/scleroderma autoantigen 2)	3D-structure;Alternative splicing;Cytoplasm;Exonuclease;Exosome;Hydrolase;Isopeptide bond;Nonsense-mediated mRNA decay;Nuclease;Nucleus;Phosphoprotein;Reference proteome;RNA-binding;rRNA processing;Ubl conjugation	CUT catabolic process [GO:0071034]; dosage compensation by inactivation of X chromosome [GO:0009048]; exonucleolytic trimming to generate mature 3'-end of 5.8S rRNA from tricistronic rRNA transcript (SSU-rRNA, 5.8S rRNA, LSU-rRNA) [GO:0000467]; histone mRNA catabolic process [GO:0071044]; maturation of 5.8S rRNA [GO:0000460]; negative regulation of telomere maintenance via telomerase [GO:0032211]…	cytoplasm [GO:0005737]; cytoplasmic exosome (RNase complex) [GO:0000177]; cytosol [GO:0005829]; euchromatin [GO:0000791]; exosome (RNase complex) [GO:0000178]; membrane [GO:0016020]; nuclear exosome (RNase complex) [GO:0000176]; nucleolar exosome (RNase complex) [GO:0101019]; nucleolus [GO:0005730]; nucleoplasm [GO:0005654]; nucleus [GO:0005634]	3'-5'-exoribonuclease activity [GO:0000175]; exoribonuclease activity [GO:0004532]; nucleotide binding [GO:0000166]; RNA binding [GO:0003723]; single-stranded RNA binding [GO:0003727]; telomerase RNA binding [GO:0070034]	0.355035	0.315	NotSig	0.474205	0.182	NotSig	0.309716	0.431	NotSig	0.521277	0.166	NotSig	0.11917	0.998	NotSig	0.211561	0.723	NotSig	-0.0470718	0.948	NotSig
Q8TCE6	DENND10	DENN domain-containing protein 10 (Protein FAM45A)	Alternative splicing;Endosome;Guanine-nucleotide releasing factor;Reference proteome	endosome transport via multivesicular body sorting pathway [GO:0032509]; protein transport [GO:0015031]; regulation of early endosome to late endosome transport [GO:2000641]	late endosome [GO:0005770]	guanyl-nucleotide exchange factor activity [GO:0005085]; small GTPase binding [GO:0031267]	-0.22947	0.687	NotSig	-0.0621953	0.923	NotSig	0.0706856	0.928	NotSig	-0.643435	0.253	NotSig	0.167275	0.998	NotSig	-0.71412	0.275	NotSig	0.581239	0.356	NotSig
P02786	TFRC	Transferrin receptor protein 1 (TR) (TfR) (TfR1) (Trfr) (T9) (p90) (CD antigen CD71) [Cleaved into: Transferrin receptor protein 1, serum form (sTfR)]	3D-structure;Cell membrane;Direct protein sequencing;Disease variant;Disulfide bond;Endocytosis;Glycoprotein;Host cell receptor for virus entry;Host-virus interaction;Lipoprotein;Membrane;Palmitate;Phosphoprotein;Receptor;Reference proteome;Secreted;Signal-anchor;Transducer;Transmembrane;Transmembrane helix	acute-phase response [GO:0006953]; aging [GO:0007568]; cellular iron ion homeostasis [GO:0006879]; cellular response to leukemia inhibitory factor [GO:1990830]; cellular response to xenobiotic stimulus [GO:0071466]; intracellular signal transduction [GO:0035556]; iron ion transport [GO:0006826]; negative regulation of apoptotic process [GO:0043066]; negative regulation of mitochondrial fusion [GO…	basolateral plasma membrane [GO:0016323]; blood microparticle [GO:0072562]; cell surface [GO:0009986]; clathrin-coated endocytic vesicle membrane [GO:0030669]; clathrin-coated pit [GO:0005905]; cytoplasmic vesicle [GO:0031410]; early endosome [GO:0005769]; endosome [GO:0005768]; endosome membrane [GO:0010008]; external side of plasma membrane [GO:0009897]; extracellular exosome [GO:0070062]; extr…	chaperone binding [GO:0051087]; double-stranded RNA binding [GO:0003725]; Hsp70 protein binding [GO:0030544]; identical protein binding [GO:0042802]; protein homodimerization activity [GO:0042803]; protein kinase binding [GO:0019901]; protein-containing complex binding [GO:0044877]; RNA binding [GO:0003723]; transferrin receptor activity [GO:0004998]; virus receptor activity [GO:0001618]	-0.00185036	0.995	NotSig	-0.00979632	0.981	NotSig	-0.18331	0.553	NotSig	0.0317457	0.942	NotSig	-0.00794596	0.998	NotSig	0.215056	0.602	NotSig	-0.041542	0.934	NotSig
P07954	FH	Fumarate hydratase, mitochondrial (Fumarase) (HsFH) (EC 4.2.1.2)	3D-structure;Acetylation;Alternative initiation;Chromosome;Cytoplasm;Direct protein sequencing;Disease variant;DNA damage;DNA repair;Lyase;Mitochondrion;Nucleus;Phosphoprotein;Reference proteome;Transit peptide;Tricarboxylic acid cycle;Tumor suppressor	cellular response to DNA damage stimulus [GO:0006974]; DNA repair [GO:0006281]; fumarate metabolic process [GO:0006106]; homeostasis of number of cells within a tissue [GO:0048873]; malate metabolic process [GO:0006108]; negative regulation of histone H3-K36 methylation [GO:0000415]; positive regulation of cold-induced thermogenesis [GO:0120162]; positive regulation of double-strand break repair …	chromosome [GO:0005694]; cytoplasm [GO:0005737]; cytosol [GO:0005829]; extracellular exosome [GO:0070062]; mitochondrial matrix [GO:0005759]; mitochondrion [GO:0005739]; nucleus [GO:0005634]; site of double-strand break [GO:0035861]; tricarboxylic acid cycle enzyme complex [GO:0045239]	fumarate hydratase activity [GO:0004333]; histone binding [GO:0042393]	-0.122522	0.59	NotSig	-0.282138	0.192	NotSig	-0.173144	0.475	NotSig	-0.332176	0.141	NotSig	-0.159616	0.944	NotSig	-0.159032	0.649	NotSig	0.0500379	0.89	NotSig
Q9Y490	TLN1	Talin-1	3D-structure;Acetylation;Cell junction;Cell membrane;Cell projection;Cytoplasm;Cytoskeleton;Direct protein sequencing;Host-virus interaction;Membrane;Phosphoprotein;Reference proteome	cell-cell adhesion [GO:0098609]; cell-cell junction assembly [GO:0007043]; cell-substrate junction assembly [GO:0007044]; cortical actin cytoskeleton organization [GO:0030866]; integrin activation [GO:0033622]; integrin-mediated signaling pathway [GO:0007229]; platelet aggregation [GO:0070527]; regulation of focal adhesion assembly [GO:0051893]	adherens junction [GO:0005912]; cell surface [GO:0009986]; cytoskeleton [GO:0005856]; cytosol [GO:0005829]; extracellular exosome [GO:0070062]; extracellular region [GO:0005576]; focal adhesion [GO:0005925]; plasma membrane [GO:0005886]; ruffle [GO:0001726]; ruffle membrane [GO:0032587]	actin filament binding [GO:0051015]; cadherin binding [GO:0045296]; integrin binding [GO:0005178]; LIM domain binding [GO:0030274]; phosphatidylinositol binding [GO:0035091]; phosphatidylserine binding [GO:0001786]; structural constituent of cytoskeleton [GO:0005200]; vinculin binding [GO:0017166]	0.49453	0.0123	NotSig	0.504887	0.0141	NotSig	0.611117	0.00452	NotSig	0.09434	0.716	NotSig	0.0103569	0.998	NotSig	-0.516777	0.0329	NotSig	0.410547	0.0671	NotSig
O94826	TOMM70	Mitochondrial import receptor subunit TOM70 (Mitochondrial precursor proteins import receptor) (Translocase of outer membrane 70 kDa subunit) (Translocase of outer mitochondrial membrane protein 70)	3D-structure;Acetylation;Host-virus interaction;Isopeptide bond;Membrane;Methylation;Mitochondrion;Mitochondrion outer membrane;Phosphoprotein;Reference proteome;Repeat;TPR repeat;Transmembrane;Transmembrane helix;Ubl conjugation	activation of innate immune response [GO:0002218]; cellular response to virus [GO:0098586]; negative regulation of cell growth involved in cardiac muscle cell development [GO:0061052]; positive regulation of defense response to virus by host [GO:0002230]; positive regulation of interferon-beta production [GO:0032728]; positive regulation of protein import [GO:1904591]; protein import into mitocho…	extracellular exosome [GO:0070062]; integral component of mitochondrial outer membrane [GO:0031307]; membrane [GO:0016020]; mitochondrial outer membrane [GO:0005741]; mitochondrial outer membrane translocase complex [GO:0005742]; mitochondrion [GO:0005739]	mitochondrion targeting sequence binding [GO:0030943]; protein transmembrane transporter activity [GO:0008320]	0.254677	0.608	NotSig	0.327248	0.511	NotSig	0.311461	0.575	NotSig	-0.174356	0.785	NotSig	0.0725708	0.998	NotSig	-0.485817	0.465	NotSig	0.501604	0.384	NotSig
Q96S52	PIGS	GPI transamidase component PIG-S (Phosphatidylinositol-glycan biosynthesis class S protein)	3D-structure;Alternative splicing;Direct protein sequencing;Disease variant;Endoplasmic reticulum;Epilepsy;Glycoprotein;GPI-anchor biosynthesis;Membrane;Reference proteome;Transmembrane;Transmembrane helix	attachment of GPI anchor to protein [GO:0016255]	endoplasmic reticulum membrane [GO:0005789]; GPI-anchor transamidase complex [GO:0042765]; membrane [GO:0016020]		0.0199312	0.973	NotSig	0.481004	0.277	NotSig	0.161377	0.783	NotSig	0.402469	0.43	NotSig	0.461073	0.765	NotSig	0.241092	0.75	NotSig	0.078535	0.921	NotSig
P35221	CTNNA1	Catenin alpha-1 (Alpha E-catenin) (Cadherin-associated protein) (Renal carcinoma antigen NY-REN-13)	3D-structure;Acetylation;Alternative splicing;Cell adhesion;Cell junction;Cell membrane;Cytoplasm;Cytoskeleton;Direct protein sequencing;Isopeptide bond;Membrane;Phosphoprotein;Reference proteome;Ubl conjugation	actin filament organization [GO:0007015]; aging [GO:0007568]; apical junction assembly [GO:0043297]; axon regeneration [GO:0031103]; cell adhesion [GO:0007155]; cell migration [GO:0016477]; cell-cell adhesion [GO:0098609]; cellular response to indole-3-methanol [GO:0071681]; epithelial cell-cell adhesion [GO:0090136]; establishment or maintenance of cell polarity [GO:0007163]; extrinsic apoptotic…	acrosomal vesicle [GO:0001669]; actin cytoskeleton [GO:0015629]; adherens junction [GO:0005912]; catenin complex [GO:0016342]; cell junction [GO:0030054]; cell-cell junction [GO:0005911]; cytosol [GO:0005829]; flotillin complex [GO:0016600]; focal adhesion [GO:0005925]; intercalated disc [GO:0014704]; intracellular membrane-bounded organelle [GO:0043231]; lamellipodium [GO:0030027]; plasma membra…	actin filament binding [GO:0051015]; beta-catenin binding [GO:0008013]; cadherin binding [GO:0045296]; gamma-catenin binding [GO:0045295]; identical protein binding [GO:0042802]; RNA binding [GO:0003723]; structural molecule activity [GO:0005198]; vinculin binding [GO:0017166]	0.209439	0.254	NotSig	0.265692	0.153	NotSig	0.16387	0.423	NotSig	0.0132402	0.965	NotSig	0.0562523	0.998	NotSig	-0.15063	0.607	NotSig	0.252451	0.25	NotSig
Q96C19	EFHD2	EF-hand domain-containing protein D2 (Swiprosin-1)	3D-structure;Acetylation;Calcium;Direct protein sequencing;Membrane;Metal-binding;Phosphoprotein;Reference proteome;Repeat		membrane raft [GO:0045121]	cadherin binding [GO:0045296]; calcium ion binding [GO:0005509]	0.14502	0.599	NotSig	0.151928	0.591	NotSig	0.195256	0.517	NotSig	-0.00796129	0.986	NotSig	0.00690779	0.998	NotSig	-0.203218	0.626	NotSig	0.159889	0.661	NotSig
Q96T51	RUFY1	RUN and FYVE domain-containing protein 1 (FYVE-finger protein EIP1) (La-binding protein 1) (Rab4-interacting protein) (Zinc finger FYVE domain-containing protein 12)	3D-structure;Alternative splicing;Coiled coil;Cytoplasm;Endocytosis;Endosome;Lipid-binding;Membrane;Metal-binding;Phosphoprotein;Protein transport;Reference proteome;Transport;Zinc;Zinc-finger	endocytosis [GO:0006897]; protein transport [GO:0015031]; regulation of endocytosis [GO:0030100]; small GTPase mediated signal transduction [GO:0007264]	cytoplasm [GO:0005737]; cytosol [GO:0005829]; early endosome membrane [GO:0031901]; endosome [GO:0005768]; intracellular membrane-bounded organelle [GO:0043231]; nuclear speck [GO:0016607]	identical protein binding [GO:0042802]; lipid binding [GO:0008289]; metal ion binding [GO:0046872]; SH2 domain binding [GO:0042169]; SH3 domain binding [GO:0017124]	0.464953	0.198	NotSig	0.505241	0.172	NotSig	0.361883	0.366	NotSig	0.594346	0.127	NotSig	0.0402879	0.998	NotSig	0.232463	0.704	NotSig	-0.089105	0.885	NotSig
P13807	GYS1	Glycogen [starch] synthase, muscle (EC 2.4.1.11)	Allosteric enzyme;Alternative splicing;Diabetes mellitus;Disease variant;Glycogen biosynthesis;Glycosyltransferase;Phosphoprotein;Reference proteome;Transferase	glycogen biosynthetic process [GO:0005978]; heart development [GO:0007507]	cytoplasm [GO:0005737]; cytosol [GO:0005829]; inclusion body [GO:0016234]; membrane [GO:0016020]	glucose binding [GO:0005536]; glycogen (starch) synthase activity [GO:0004373]; glycogen synthase activity, transferring glucose-1-phosphate [GO:0061547]; protein kinase binding [GO:0019901]	-0.00374766	0.993	NotSig	0.0695766	0.869	NotSig	0.256276	0.521	NotSig	0.327911	0.41	NotSig	0.0733242	0.998	NotSig	0.0716354	0.928	NotSig	-0.258335	0.577	NotSig
Q7Z392	TRAPPC11	Trafficking protein particle complex subunit 11	Acetylation;Alternative splicing;Disease variant;ER-Golgi transport;Golgi apparatus;Limb-girdle muscular dystrophy;Reference proteome;Transport	constitutive secretory pathway [GO:0045054]; COPII vesicle coating [GO:0048208]; endoplasmic reticulum to Golgi vesicle-mediated transport [GO:0006888]; Golgi organization [GO:0007030]; regulation of protein complex stability [GO:0061635]; vesicle tethering [GO:0099022]	cytoplasm [GO:0005737]; cytosol [GO:0005829]; Golgi apparatus [GO:0005794]; TRAPP complex [GO:0030008]; TRAPPIII protein complex [GO:1990072]		0.300866	0.257	NotSig	0.372899	0.163	NotSig	0.168505	0.599	NotSig	0.202838	0.531	NotSig	0.0720331	0.998	NotSig	0.0343329	0.957	NotSig	0.17006	0.646	NotSig
[truncated: 5,000 more rows]
