# Supplementary material for: Comparative Analysis of the Progesterone Receptor Interactome in the Human Ovarian Granulosa Cell Line KGN and Other Female Reproductive Cells
Source: Proteomics. 2025 May 13;25(13):e202400374. doi: 10.1002/pmic.202400374 (PMC12246768; doi:10.1002/pmic.202400374)
Supplement: Supplementary file 4 — Supporting Information [file PMIC-25-e202400374-s004.xlsx]

## Sheet: Summary
Table S3. Full list of positively identified proteins from all studies.
Presence or absence of proteins from each dataset is represented by a 1 or 0 respectively.
Data from this manuscript. Cell type = KGN ovarian granulosa cells
Data from Li et al (2023). Cell type = hESC uterine endometrial stromal cells
Data from Mohammed et al (2015). Cell type = T47D and MCF7 breast cancer cells
Data from Pateetin et al (2021). Cell type = T47DC42 breast cancer cells
Data from Singhal et al (2018). Cell type = T47D (lowPR) breast cancer cells
[21] Pateetin, P., Hutvagner, G., Bajan, S., Padula, M. P., et al., Triple SILAC identified progestin-independent and dependent PRA and PRB interacting partners in breast cancer. Sci Data 2021, 8, 100.
[22] Mohammed, H., Russell, I. A., Stark, R., Rueda, O. M., et al., Progesterone receptor modulates ERalpha action in breast cancer. Nature 2015, 523, 313-317.
[23] Li, R., Wang, T., Marquardt, R. M., Lydon, J. P., et al., TRIM28 modulates nuclear receptor signaling to regulate uterine function. Nat Commun 2023, 14, 4605.
[24] Singhal, H., Greene, M. E., Zarnke, A. L., Laine, M., et al., Progesterone receptor isoforms, agonists and antagonists differentially reprogram estrogen signaling. Oncotarget 2018, 9, 4282-4300.

## Sheet: Protein counts
	Data from this manuscript				Data from Li et al (2023)	Data from Mohammed et al (2015)		Data from Pateetin et al (2021)				Data from Singhal et al (2018)		Total number of studies containing the protein
	PRA	PRA+R5020	PRB	PRB+R5020	hESC	T47D	MCF7	PRA	PRA+R5020	PRB	PRB+R5020	PRA+R5020	PRB+R5020	count
PGR	1	1	1	1	1	1	1	1	1	1	1	1	1	13
FKBP5	1	1	1	1	0	0	1	1	0	1	0	1	1	9
HSP90AA1	1	0	1	0	0	1	1	1	1	1	1	0	0	8
HSP90AB1	1	0	1	0	0	1	1	1	1	1	1	0	0	8
HSPA8	1	0	1	0	0	1	1	1	1	1	1	0	0	8
NACC1	1	1	1	1	0	0	1	0	0	0	0	1	1	7
TMPO	1	1	0	1	0	0	1	1	1	0	0	1	0	7
XRCC5	0	0	0	0	0	1	0	1	1	1	1	1	1	7
CRKL	1	1	1	1	0	0	0	0	0	0	0	1	1	6
GRB2	1	1	1	1	0	0	1	0	0	0	0	1	0	6
HSPA1	1	0	0	0	0	0	1	1	1	1	1	0	0	6
PTGES3	1	0	1	0	0	0	0	1	1	1	1	0	0	6
STIP1	1	0	1	0	0	1	1	1	0	1	0	0	0	6
TUBB	1	1	0	0	0	1	1	1	0	1	0	0	0	6
USP7	1	1	1	1	0	0	0	0	0	0	0	1	1	6
XRCC6	0	0	0	0	1	1	1	1	1	0	1	0	0	6
ADNP	0	0	1	1	0	0	1	0	0	0	0	1	1	5
CCAR2	1	1	1	1	0	1	0	0	0	0	0	0	0	5
DDX39B	1	1	0	1	1	1	0	0	0	0	0	0	0	5
EIF5A	1	1	0	1	0	1	1	0	0	0	0	0	0	5
ENO1	0	0	0	0	0	1	1	1	1	0	1	0	0	5
EP300	1	1	0	1	0	0	0	0	0	0	0	1	1	5
FLYWCH2	1	1	1	1	0	0	0	0	0	0	0	1	0	5
HNRNPU	0	0	0	0	1	1	1	1	0	1	0	0	0	5
HSP90AB4P	1	1	1	1	0	0	1	0	0	0	0	0	0	5
RXRA	1	1	0	1	0	0	0	0	0	0	0	1	1	5
TNPO1	0	1	1	1	0	0	1	0	0	0	0	1	0	5
XPO5	1	1	1	1	0	0	0	0	0	0	0	1	0	5
ACP1	0	0	0	0	0	1	1	0	0	0	0	1	1	4
ARMT1	1	1	1	1	0	0	0	0	0	0	0	0	0	4
BRAT1	1	1	0	1	0	0	0	0	0	0	0	0	1	4
BUD31	1	1	1	1	0	0	0	0	0	0	0	0	0	4
CARNMT1	1	1	1	1	0	0	0	0	0	0	0	0	0	4
CASP4	1	1	1	1	0	0	0	0	0	0	0	0	0	4
CDC42EP2	1	1	1	1	0	0	0	0	0	0	0	0	0	4
CDC5L	1	1	1	0	0	0	0	0	0	0	0	0	1	4
CELF1	1	1	1	1	0	0	0	0	0	0	0	0	0	4
CEP97	0	1	1	1	0	1	0	0	0	0	0	0	0	4
CHD1	1	1	1	1	0	0	0	0	0	0	0	0	0	4
CTBP2	0	0	0	1	0	0	1	0	0	0	0	1	1	4
DDX5	0	0	0	0	0	1	1	1	1	0	0	0	0	4
ELF1	1	1	1	1	0	0	0	0	0	0	0	0	0	4
EZR	1	1	1	1	0	0	0	0	0	0	0	0	0	4
FDFT1	1	1	1	1	0	0	0	0	0	0	0	0	0	4
FGF2	1	1	1	1	0	0	0	0	0	0	0	0	0	4
FKBP4	1	0	1	0	0	1	1	0	0	0	0	0	0	4
FNTB	1	1	1	1	0	0	0	0	0	0	0	0	0	4
FUBP3	0	0	0	0	1	1	1	0	0	0	0	1	0	4
GALNT1	1	1	1	1	0	0	0	0	0	0	0	0	0	4
GTF2B	1	0	0	1	0	0	0	0	0	0	0	1	1	4
HNRNPA3	0	0	0	0	1	1	1	1	0	0	0	0	0	4
HNRNPD	1	0	1	1	0	1	0	0	0	0	0	0	0	4
HNRNPF	0	0	0	0	1	1	1	1	0	0	0	0	0	4
HSP90AB2P	1	0	1	0	0	0	0	1	0	1	0	0	0	4
HSPB8	1	1	1	1	0	0	0	0	0	0	0	0	0	4
IPO7	1	1	1	1	0	0	0	0	0	0	0	0	0	4
MAGED2	1	0	1	0	0	0	0	0	0	0	0	1	1	4
MATR3	0	0	0	0	1	1	1	0	0	1	0	0	0	4
MEF2D	1	1	1	1	0	0	0	0	0	0	0	0	0	4
NAB2	1	1	1	1	0	0	0	0	0	0	0	0	0	4
NONO	0	0	1	0	0	1	1	1	0	0	0	0	0	4
NR2F2	0	1	0	1	0	0	1	0	0	0	0	0	1	4
NR3C1	1	1	1	1	0	0	0	0	0	0	0	0	0	4
PARG	1	1	1	1	0	0	0	0	0	0	0	0	0	4
PARN	0	1	0	0	0	1	0	0	0	0	0	1	1	4
PCYT1A	1	0	1	1	0	0	0	0	0	0	0	0	1	4
PDS5A	0	1	0	1	0	0	0	0	0	0	0	1	1	4
PGM5	1	1	1	1	0	0	0	0	0	0	0	0	0	4
PRDX1	0	0	0	0	0	1	1	1	1	0	0	0	0	4
PTBP2	1	1	1	1	0	0	0	0	0	0	0	0	0	4
RAVER1	1	1	1	1	0	0	0	0	0	0	0	0	0	4
RBM27	1	1	0	1	0	0	0	0	0	0	0	1	0	4
RPL3	0	0	0	0	0	0	1	1	1	1	0	0	0	4
RPP38	1	1	1	1	0	0	0	0	0	0	0	0	0	4
SCAF4	1	1	1	1	0	0	0	0	0	0	0	0	0	4
SFPQ	0	0	0	0	1	1	1	1	0	0	0	0	0	4
SORBS3	1	1	1	1	0	0	0	0	0	0	0	0	0	4
TCERG1	1	1	1	1	0	0	0	0	0	0	0	0	0	4
TLE1	1	1	1	1	0	0	0	0	0	0	0	0	0	4
TMSB10	1	1	1	1	0	0	0	0	0	0	0	0	0	4
TOX4	1	1	1	1	0	0	0	0	0	0	0	0	0	4
TRIM28	0	1	0	0	1	1	1	0	0	0	0	0	0	4
TRIM33	0	1	0	0	0	0	1	0	0	0	0	1	1	4
UBR7	1	1	1	1	0	0	0	0	0	0	0	0	0	4
XPC	1	1	1	1	0	0	0	0	0	0	0	0	0	4
YBX1	0	0	0	0	0	1	1	1	0	0	1	0	0	4
ZMIZ2	1	1	1	1	0	0	0	0	0	0	0	0	0	4
ACTB	1	0	0	0	0	1	1	0	0	0	0	0	0	3
AIP	1	0	1	0	0	0	0	0	0	0	0	1	0	3
AKAP12	1	1	1	0	0	0	0	0	0	0	0	0	0	3
ALDOA	0	0	0	0	0	1	1	1	0	0	0	0	0	3
ANXA2	0	0	0	0	0	1	1	1	0	0	0	0	0	3
ARFGEF1	1	1	1	0	0	0	0	0	0	0	0	0	0	3
ARL6IP5	1	1	0	1	0	0	0	0	0	0	0	0	0	3
BSCL2	1	1	0	0	0	1	0	0	0	0	0	0	0	3
BTAF1	1	1	0	1	0	0	0	0	0	0	0	0	0	3
CACYBP	1	0	1	0	0	0	1	0	0	0	0	0	0	3
CDC27	1	1	1	0	0	0	0	0	0	0	0	0	0	3
CDC37	1	0	1	0	0	0	1	0	0	0	0	0	0	3
CHMP7	1	1	1	0	0	0	0	0	0	0	0	0	0	3
CPNE3	0	0	0	0	0	0	1	0	1	0	1	0	0	3
CPSF6	0	0	0	0	1	1	1	0	0	0	0	0	0	3
CRK	1	1	1	0	0	0	0	0	0	0	0	0	0	3
DBT	0	0	0	0	0	0	0	1	1	1	0	0	0	3
DDX17	0	0	0	0	1	1	1	0	0	0	0	0	0	3
DDX3	0	0	0	0	0	1	0	1	1	0	0	0	0	3
DFFA	1	1	0	1	0	0	0	0	0	0	0	0	0	3
DHX9	0	0	0	0	1	1	1	0	0	0	0	0	0	3
DNAJA1	1	1	1	0	0	0	0	0	0	0	0	0	0	3
DNAJA2	1	0	1	0	0	0	0	0	0	0	0	1	0	3
DSE	1	1	0	1	0	0	0	0	0	0	0	0	0	3
DSP	0	0	0	0	0	1	1	1	0	0	0	0	0	3
EEF1G	0	0	0	0	0	1	1	1	0	0	0	0	0	3
EEF2	0	0	0	0	0	1	1	1	0	0	0	0	0	3
EIF4A1	0	0	0	0	0	1	1	1	0	0	0	0	0	3
ELAVL1	0	0	0	0	1	1	1	0	0	0	0	0	0	3
ELOVL1	1	1	0	1	0	0	0	0	0	0	0	0	0	3
EPPK1	0	0	0	0	1	1	1	0	0	0	0	0	0	3
EPS15L1	1	1	1	0	0	0	0	0	0	0	0	0	0	3
ESR1	0	0	0	0	0	1	1	0	0	0	0	0	1	3
FAF1	1	1	0	1	0	0	0	0	0	0	0	0	0	3
FASN	0	0	0	0	0	1	1	1	0	0	0	0	0	3
FUBP1	0	0	0	0	1	1	1	0	0	0	0	0	0	3
GAPDH	0	0	0	0	0	1	1	1	0	0	0	0	0	3
GATA3	0	0	0	0	0	0	1	0	0	0	0	1	1	3
GATAD2B	0	0	0	0	0	1	0	0	0	0	0	1	1	3
GTF3C1	0	0	0	1	0	0	0	0	0	0	0	1	1	3
HMGB3	1	1	1	0	0	0	0	0	0	0	0	0	0	3
HNRNPA1	0	0	0	0	0	1	1	1	0	0	0	0	0	3
HNRNPA2B1	0	0	0	0	1	1	1	0	0	0	0	0	0	3
HNRNPAB	0	0	0	0	1	1	1	0	0	0	0	0	0	3
HNRNPDL	0	0	0	0	1	1	1	0	0	0	0	0	0	3
HNRNPH1	0	0	0	0	1	1	1	0	0	0	0	0	0	3
HNRNPK	0	0	0	0	0	1	1	1	0	0	0	0	0	3
HNRNPL	0	0	0	0	1	1	1	0	0	0	0	0	0	3
HSF1	1	1	1	0	0	0	0	0	0	0	0	0	0	3
HSPA4	1	1	1	0	0	0	0	0	0	0	0	0	0	3
HSPA5	0	0	0	0	0	0	0	1	1	1	0	0	0	3
ILF2	0	0	0	0	1	1	1	0	0	0	0	0	0	3
INTS11	0	1	1	1	0	0	0	0	0	0	0	0	0	3
JUP	0	0	0	0	0	1	1	1	0	0	0	0	0	3
KDM3B	0	1	0	0	0	0	0	0	0	0	0	1	1	3
KHSRP	0	0	0	0	1	1	1	0	0	0	0	0	0	3
KIF4A	0	1	0	1	0	0	0	0	0	0	0	0	1	3
KLC1	1	1	1	0	0	0	0	0	0	0	0	0	0	3
KPNA1	0	1	1	1	0	0	0	0	0	0	0	0	0	3
KRT1	0	0	0	0	1	1	1	0	0	0	0	0	0	3
KRT10	0	0	0	0	1	1	1	0	0	0	0	0	0	3
KRT14	0	0	0	0	1	1	1	0	0	0	0	0	0	3
LDAF1	1	1	0	0	0	1	0	0	0	0	0	0	0	3
LMNA	0	0	0	0	0	1	1	0	1	0	0	0	0	3
MICAL1	1	1	1	0	0	0	0	0	0	0	0	0	0	3
MKI67	0	0	1	0	0	0	0	0	0	0	0	1	1	3
MOCS2	1	1	0	1	0	0	0	0	0	0	0	0	0	3
MZT2B	0	1	1	1	0	0	0	0	0	0	0	0	0	3
NCOA2	0	1	0	1	0	0	0	0	0	0	0	0	1	3
NCOA3	0	1	0	0	0	0	1	0	0	0	0	1	0	3
NCOR1	0	1	0	0	0	0	0	0	0	0	0	1	1	3
NCOR2	0	0	0	0	0	0	1	0	0	0	0	1	1	3
NEDD1	1	1	1	0	0	0	0	0	0	0	0	0	0	3
NELFB	0	1	1	1	0	0	0	0	0	0	0	0	0	3
NFIX	1	1	0	1	0	0	0	0	0	0	0	0	0	3
NOSIP	0	0	0	0	0	0	1	0	0	0	0	1	1	3
NPM1	0	0	0	0	0	1	1	1	0	0	0	0	0	3
NR2F6	0	0	0	0	0	0	1	0	0	0	0	1	1	3
NRAS	1	1	0	1	0	0	0	0	0	0	0	0	0	3
OCIAD1	1	0	1	1	0	0	0	0	0	0	0	0	0	3
OTULIN	1	1	1	0	0	0	0	0	0	0	0	0	0	3
PAPOLA	0	1	1	1	0	0	0	0	0	0	0	0	0	3
PARP1	0	0	0	0	0	1	1	0	1	0	0	0	0	3
PFDN2	1	1	0	1	0	0	0	0	0	0	0	0	0	3
PFDN6	1	1	1	0	0	0	0	0	0	0	0	0	0	3
PGRMC1	1	1	1	0	0	0	0	0	0	0	0	0	0	3
PKM	0	0	0	0	0	1	1	1	0	0	0	0	0	3
PLCD3	1	1	0	1	0	0	0	0	0	0	0	0	0	3
PPIA	0	0	0	0	1	1	1	0	0	0	0	0	0	3
PRKAG1	1	1	0	1	0	0	0	0	0	0	0	0	0	3
PRPF31	1	1	0	1	0	0	0	0	0	0	0	0	0	3
PRSS1	0	0	0	0	1	1	1	0	0	0	0	0	0	3
PUF60	0	0	0	0	0	0	0	0	1	0	0	1	1	3
QKI	1	1	0	1	0	0	0	0	0	0	0	0	0	3
RAN	0	0	0	0	0	1	1	1	0	0	0	0	0	3
RBM14	0	0	0	0	1	1	1	0	0	0	0	0	0	3
RBM4	0	0	0	0	0	1	1	0	0	0	0	1	0	3
RHOBTB3	1	1	1	0	0	0	0	0	0	0	0	0	0	3
RILPL1	1	1	1	0	0	0	0	0	0	0	0	0	0	3
RNF20	0	0	0	0	0	0	1	0	0	0	0	1	1	3
RNF40	0	0	1	1	0	0	0	0	0	0	0	1	0	3
RPA1	0	0	0	0	0	0	0	0	1	0	1	1	0	3
RPF2	1	1	1	0	0	0	0	0	0	0	0	0	0	3
RPL6	0	0	0	0	0	1	0	1	0	1	0	0	0	3
RPS15A	0	0	0	0	1	1	1	0	0	0	0	0	0	3
RPS8	0	0	0	0	0	1	1	1	0	0	0	0	0	3
RUNX1	0	1	1	1	0	0	0	0	0	0	0	0	0	3
RXRB	0	0	0	1	0	0	0	0	0	0	0	1	1	3
SETD7	1	1	0	1	0	0	0	0	0	0	0	0	0	3
SMARCA4	1	1	0	1	0	0	0	0	0	0	0	0	0	3
SNRPA	0	1	1	1	0	0	0	0	0	0	0	0	0	3
SOGA1	1	1	1	0	0	0	0	0	0	0	0	0	0	3
SPG21	1	1	0	1	0	0	0	0	0	0	0	0	0	3
SRSF3	0	0	0	0	1	1	1	0	0	0	0	0	0	3
SRSF7	0	0	0	0	1	1	1	0	0	0	0	0	0	3
ST13	1	1	1	0	0	0	0	0	0	0	0	0	0	3
STAT3	0	0	0	0	0	1	0	0	0	0	0	1	1	3
STX16	1	0	1	1	0	0	0	0	0	0	0	0	0	3
SUMO2	0	0	0	0	1	1	1	0	0	0	0	0	0	3
SYNCRIP	0	0	0	0	0	1	1	1	0	0	0	0	0	3
TARDBP	0	0	0	0	1	1	1	0	0	0	0	0	0	3
TLE3	0	1	0	0	0	0	0	0	0	0	0	1	1	3
TOMM40	1	1	0	1	0	0	0	0	0	0	0	0	0	3
TRA2B	0	0	0	0	1	1	1	0	0	0	0	0	0	3
TRIM24	0	0	0	0	0	0	1	0	0	0	0	1	1	3
TTN	1	1	0	1	0	0	0	0	0	0	0	0	0	3
TUBB2A	1	0	1	1	0	0	0	0	0	0	0	0	0	3
TUBB4B	0	0	0	0	0	1	1	1	0	0	0	0	0	3
UBC	0	0	0	0	0	1	1	0	1	0	0	0	0	3
UBP1	1	1	1	0	0	0	0	0	0	0	0	0	0	3
UBQLN2	1	1	1	0	0	0	0	0	0	0	0	0	0	3
UPF3B	1	1	0	1	0	0	0	0	0	0	0	0	0	3
USE1	1	1	1	0	0	0	0	0	0	0	0	0	0	3
USP15	0	1	1	1	0	0	0	0	0	0	0	0	0	3
XRCC4	1	0	1	1	0	0	0	0	0	0	0	0	0	3
ZNF217	0	0	0	0	0	0	1	0	0	0	0	1	1	3
ACY1	1	1	0	0	0	0	0	0	0	0	0	0	0	2
AES	0	0	0	0	0	0	0	0	0	0	0	1	1	2
AGO1	1	1	0	0	0	0	0	0	0	0	0	0	0	2
AHDC1	0	0	0	0	0	0	0	0	0	0	0	1	1	2
AHNAK	0	0	0	0	0	1	1	0	0	0	0	0	0	2
AKT1	1	1	0	0	0	0	0	0	0	0	0	0	0	2
ALB	0	0	0	0	0	1	1	0	0	0	0	0	0	2
ANKMY2	1	0	1	0	0	0	0	0	0	0	0	0	0	2
ANP32E	0	0	0	0	0	0	0	0	0	0	0	1	1	2
ARMC8	0	1	1	0	0	0	0	0	0	0	0	0	0	2
ASS1	0	0	1	1	0	0	0	0	0	0	0	0	0	2
BAG2	1	0	1	0	0	0	0	0	0	0	0	0	0	2
BAG6	1	1	0	0	0	0	0	0	0	0	0	0	0	2
BBLN	1	0	0	1	0	0	0	0	0	0	0	0	0	2
BTF3	1	0	1	0	0	0	0	0	0	0	0	0	0	2
BUB3	0	0	0	0	0	1	1	0	0	0	0	0	0	2
C1QBP	1	0	0	0	0	1	0	0	0	0	0	0	0	2
C1QC	0	0	0	0	0	1	1	0	0	0	0	0	0	2
C20orf43	0	0	0	0	0	0	0	0	0	0	0	1	1	2
C3	0	0	0	0	1	0	1	0	0	0	0	0	0	2
CBX3	0	0	0	0	0	1	1	0	0	0	0	0	0	2
CBX5	0	0	0	0	0	1	1	0	0	0	0	0	0	2
CCAR1	1	0	0	1	0	0	0	0	0	0	0	0	0	2
CCDC12	1	1	0	0	0	0	0	0	0	0	0	0	0	2
CD99	1	1	0	0	0	0	0	0	0	0	0	0	0	2
CDC42	0	0	1	1	0	0	0	0	0	0	0	0	0	2
CENPH	1	0	1	0	0	0	0	0	0	0	0	0	0	2
CFL1	0	0	0	0	0	1	1	0	0	0	0	0	0	2
CHCHD3	0	1	1	0	0	0	0	0	0	0	0	0	0	2
CHD8	0	1	0	1	0	0	0	0	0	0	0	0	0	2
CHEK1	1	1	0	0	0	0	0	0	0	0	0	0	0	2
CHORDC1	1	0	1	0	0	0	0	0	0	0	0	0	0	2
CKAP4	1	1	0	0	0	0	0	0	0	0	0	0	0	2
CLTCL1	0	0	0	0	1	1	0	0	0	0	0	0	0	2
COASY	0	0	0	0	0	1	0	0	0	0	0	0	1	2
COG7	1	1	0	0	0	0	0	0	0	0	0	0	0	2
COL3A1	1	1	0	0	0	0	0	0	0	0	0	0	0	2
CREB1	1	1	0	0	0	0	0	0	0	0	0	0	0	2
CREBBP	0	0	0	0	0	0	1	0	0	0	0	0	1	2
CRIP2	0	0	0	0	0	1	1	0	0	0	0	0	0	2
CSE1L	0	0	0	0	0	0	0	0	0	0	0	1	1	2
CTBP1	0	0	0	0	0	0	0	0	0	0	0	1	1	2
CUL4B	0	0	0	0	0	0	0	0	0	0	0	1	1	2
CYFIP2	1	0	1	0	0	0	0	0	0	0	0	0	0	2
DAZAP1	0	0	0	0	0	1	1	0	0	0	0	0	0	2
DCD	0	0	0	0	0	1	1	0	0	0	0	0	0	2
DDX21	0	0	0	0	0	1	1	0	0	0	0	0	0	2
DDX39A	0	0	0	0	1	0	1	0	0	0	0	0	0	2
DDX55	1	1	0	0	0	0	0	0	0	0	0	0	0	2
DIS3	0	0	0	0	0	0	0	0	0	0	0	1	1	2
DLGAP5	0	1	1	0	0	0	0	0	0	0	0	0	0	2
DNAH3	1	0	1	0	0	0	0	0	0	0	0	0	0	2
DNAJB14	0	1	0	1	0	0	0	0	0	0	0	0	0	2
DNAJC7	0	0	0	0	0	0	0	0	0	0	0	1	1	2
EEF1A1	0	0	0	0	0	1	1	0	0	0	0	0	0	2
EIF4G1	0	0	0	0	0	0	0	1	0	1	0	0	0	2
EPM2AIP1	0	0	0	0	0	0	0	0	0	0	0	1	1	2
EWSR1	0	0	0	0	0	1	1	0	0	0	0	0	0	2
FANCI	0	1	0	0	0	0	0	0	0	0	0	0	1	2
FBRS	0	0	0	0	0	0	0	0	0	0	0	1	1	2
FEN1	0	0	0	0	0	1	1	0	0	0	0	0	0	2
FIS1	1	1	0	0	0	0	0	0	0	0	0	0	0	2
FLNA	0	0	0	0	0	1	1	0	0	0	0	0	0	2
FOSL2	0	1	0	1	0	0	0	0	0	0	0	0	0	2
FUS	0	0	0	0	0	1	1	0	0	0	0	0	0	2
GABARAPL2	0	1	0	1	0	0	0	0	0	0	0	0	0	2
GET3	1	1	0	0	0	0	0	0	0	0	0	0	0	2
GET4	1	1	0	0	0	0	0	0	0	0	0	0	0	2
GINS1	0	0	0	0	0	0	0	0	0	0	0	1	1	2
GINS3	0	0	0	0	0	0	0	0	0	0	0	1	1	2
GJA1	1	0	0	0	1	0	0	0	0	0	0	0	0	2
GLMN	1	0	1	0	0	0	0	0	0	0	0	0	0	2
GLRX	0	1	0	0	1	0	0	0	0	0	0	0	0	2
GLYR1	1	1	0	0	0	0	0	0	0	0	0	0	0	2
GNL3L	0	1	0	1	0	0	0	0	0	0	0	0	0	2
GOSR1	1	1	0	0	0	0	0	0	0	0	0	0	0	2
GPN1	1	0	1	0	0	0	0	0	0	0	0	0	0	2
GRHL2	0	0	0	0	0	0	1	0	0	0	0	0	1	2
GRK2	1	1	0	0	0	0	0	0	0	0	0	0	0	2
GRN	0	0	0	0	0	0	0	0	1	0	1	0	0	2
GTF2I	1	0	0	0	0	0	1	0	0	0	0	0	0	2
H1-2	0	0	0	0	0	1	1	0	0	0	0	0	0	2
H1-5	0	0	0	0	0	1	1	0	0	0	0	0	0	2
H2BC12	0	0	0	0	0	1	1	0	0	0	0	0	0	2
H3-5	0	0	0	0	0	1	1	0	0	0	0	0	0	2
H4C1	0	0	0	0	0	1	1	0	0	0	0	0	0	2
HBB	0	0	0	0	1	1	0	0	0	0	0	0	0	2
HDAC1	1	0	1	0	0	0	0	0	0	0	0	0	0	2
HDAC3	0	1	0	1	0	0	0	0	0	0	0	0	0	2
HIKESHI	0	1	1	0	0	0	0	0	0	0	0	0	0	2
HINT1	0	0	0	0	0	0	0	0	0	0	0	1	1	2
HNRNPC	0	0	0	0	0	1	1	0	0	0	0	0	0	2
HNRNPH2	0	0	0	0	1	0	1	0	0	0	0	0	0	2
HNRNPH3	0	0	0	0	0	1	1	0	0	0	0	0	0	2
HNRNPM	0	0	0	0	0	1	1	0	0	0	0	0	0	2
HRG	0	0	0	0	0	1	1	0	0	0	0	0	0	2
HSP90AA4P	1	0	1	0	0	0	0	0	0	0	0	0	0	2
HSPA1L	1	1	0	0	0	0	0	0	0	0	0	0	0	2
HSPA9	0	0	0	0	0	0	0	1	1	0	0	0	0	2
HSPB1	0	0	0	0	0	1	1	0	0	0	0	0	0	2
HTATSF1	0	0	0	0	0	0	0	0	0	0	0	1	1	2
IFITM3	1	1	0	0	0	0	0	0	0	0	0	0	0	2
IGKV1-5	0	1	0	0	0	0	1	0	0	0	0	0	0	2
ILF3	0	0	0	0	0	1	1	0	0	0	0	0	0	2
IRAK1	1	1	0	0	0	0	0	0	0	0	0	0	0	2
IRF2BP1	0	0	0	0	0	0	0	0	0	0	0	1	1	2
IRS1	0	1	1	0	0	0	0	0	0	0	0	0	0	2
ITPRIPL2	1	1	0	0	0	0	0	0	0	0	0	0	0	2
JUND	1	0	0	1	0	0	0	0	0	0	0	0	0	2
KDM5B	0	0	0	0	0	0	0	0	0	0	0	1	1	2
KDM6A	0	0	0	0	0	0	0	0	0	0	0	1	1	2
KIFBP	1	0	1	0	0	0	0	0	0	0	0	0	0	2
KLHL42	1	1	0	0	0	0	0	0	0	0	0	0	0	2
KRT16	0	0	0	1	1	0	0	0	0	0	0	0	0	2
KRT18	0	0	0	0	0	1	1	0	0	0	0	0	0	2
KRT19	0	0	0	0	0	1	1	0	0	0	0	0	0	2
KRT2	0	0	0	0	0	1	1	0	0	0	0	0	0	2
KRT8	0	0	0	0	0	1	1	0	0	0	0	0	0	2
KRT9	0	0	0	0	0	1	1	0	0	0	0	0	0	2
LIG3	0	0	0	0	0	0	0	0	1	0	1	0	0	2
LRP10	1	1	0	0	0	0	0	0	0	0	0	0	0	2
LSM12	1	0	0	1	0	0	0	0	0	0	0	0	0	2
LUC7L2	0	0	0	0	0	1	1	0	0	0	0	0	0	2
LYPLA2	0	0	0	0	0	0	0	0	0	0	0	1	1	2
MAP4K3	1	0	1	0	0	0	0	0	0	0	0	0	0	2
MASTL	0	1	0	1	0	0	0	0	0	0	0	0	0	2
MCM5	0	0	0	0	0	0	0	0	0	0	0	1	1	2
MCM7	0	0	0	0	0	0	0	0	0	0	0	1	1	2
MEMO1	0	0	0	0	0	0	0	0	0	0	0	1	1	2
MICALL1	1	1	0	0	0	0	0	0	0	0	0	0	0	2
MIEN1	1	0	1	0	0	0	0	0	0	0	0	0	0	2
MIF4GD	1	1	0	0	0	0	0	0	0	0	0	0	0	2
MOCS3	0	0	0	0	0	0	0	0	0	0	0	1	1	2
MOV10	0	1	1	0	0	0	0	0	0	0	0	0	0	2
MRPL46	0	0	1	1	0	0	0	0	0	0	0	0	0	2
MT1E	0	1	1	0	0	0	0	0	0	0	0	0	0	2
MTA2	0	0	0	0	0	0	0	0	0	0	0	1	1	2
MYL6	0	0	0	0	0	1	1	0	0	0	0	0	0	2
NAA38	1	0	1	0	0	0	0	0	0	0	0	0	0	2
NACA	0	0	0	0	0	1	1	0	0	0	0	0	0	2
NAPA	0	0	0	0	0	0	0	0	0	0	0	1	1	2
NCL	0	0	0	0	0	1	1	0	0	0	0	0	0	2
NDE1	1	0	0	1	0	0	0	0	0	0	0	0	0	2
NOP16	1	0	1	0	0	0	0	0	0	0	0	0	0	2
NR1H2	1	0	0	1	0	0	0	0	0	0	0	0	0	2
NRIP1	0	0	0	0	0	0	1	0	0	0	0	1	0	2
NUDCD3	1	0	1	0	0	0	0	0	0	0	0	0	0	2
OGT	0	0	0	0	0	0	0	0	0	0	0	1	1	2
P2RX4	1	1	0	0	0	0	0	0	0	0	0	0	0	2
P3H1	1	1	0	0	0	0	0	0	0	0	0	0	0	2
PA2G4	0	0	0	0	0	1	0	1	0	0	0	0	0	2
PCBP2	0	0	0	0	0	1	1	0	0	0	0	0	0	2
PCID2	0	0	0	0	0	0	0	0	0	0	0	1	1	2
PDGFRA	1	1	0	0	0	0	0	0	0	0	0	0	0	2
PDS5B	1	0	1	0	0	0	0	0	0	0	0	0	0	2
PFDN1	1	1	0	0	0	0	0	0	0	0	0	0	0	2
PFN1	0	0	0	0	0	1	1	0	0	0	0	0	0	2
PGK1	0	0	0	0	0	1	1	0	0	0	0	0	0	2
PLA2G15	0	1	1	0	0	0	0	0	0	0	0	0	0	2
PLAAT3	1	1	0	0	0	0	0	0	0	0	0	0	0	2
PLEC	0	0	0	0	0	1	1	0	0	0	0	0	0	2
PMS1	1	1	0	0	0	0	0	0	0	0	0	0	0	2
PNKD	1	0	1	0	0	0	0	0	0	0	0	0	0	2
PNPO	0	0	0	0	0	0	1	0	0	0	0	1	0	2
POGZ	0	0	0	0	0	0	0	0	0	0	0	1	1	2
POLD1	0	0	0	0	0	0	0	0	0	0	0	1	1	2
POLR1D	1	0	0	1	0	0	0	0	0	0	0	0	0	2
POLR2G	0	0	1	1	0	0	0	0	0	0	0	0	0	2
POLR3B	0	1	0	0	0	0	0	0	0	0	0	0	1	2
POLR3D	0	0	0	0	0	0	1	0	0	0	0	1	0	2
POTEB	0	0	1	1	0	0	0	0	0	0	0	0	0	2
PPID	1	0	1	0	0	0	0	0	0	0	0	0	0	2
PPM1B	1	0	1	0	0	0	0	0	0	0	0	0	0	2
PPP5C	1	0	1	0	0	0	0	0	0	0	0	0	0	2
PRIM2	0	0	0	0	0	0	0	0	0	0	0	1	1	2
PRKDC	0	0	0	0	0	1	1	0	0	0	0	0	0	2
PRMT1	0	0	0	0	0	1	1	0	0	0	0	0	0	2
PRPF6	0	0	0	0	0	0	0	0	0	0	0	1	1	2
PRPF8	0	0	0	0	0	0	0	0	0	0	0	1	1	2
PSMD5	0	0	0	0	0	0	0	0	0	0	0	1	1	2
PSME3	0	0	0	0	1	1	0	0	0	0	0	0	0	2
PTBP1	0	0	0	0	0	1	1	0	0	0	0	0	0	2
PYCR1	0	0	0	0	1	1	0	0	0	0	0	0	0	2
PZP	0	0	1	1	0	0	0	0	0	0	0	0	0	2
RAB1B	1	0	1	0	0	0	0	0	0	0	0	0	0	2
RAB30	1	0	1	0	0	0	0	0	0	0	0	0	0	2
RAB8A	1	1	0	0	0	0	0	0	0	0	0	0	0	2
RANBP3	0	1	0	1	0	0	0	0	0	0	0	0	0	2
RANBP6	1	1	0	0	0	0	0	0	0	0	0	0	0	2
RAPGEF2	1	0	0	1	0	0	0	0	0	0	0	0	0	2
RBBP4	0	0	0	0	0	0	1	0	1	0	0	0	0	2
RBBP5	0	0	0	0	0	0	0	0	0	0	0	1	1	2
RBMX	0	0	0	0	0	1	1	0	0	0	0	0	0	2
RC3H2	1	0	0	1	0	0	0	0	0	0	0	0	0	2
RICTOR	0	1	0	1	0	0	0	0	0	0	0	0	0	2
RMND1	0	1	1	0	0	0	0	0	0	0	0	0	0	2
RNF114	0	0	0	0	0	0	0	0	0	0	0	1	1	2
RNF149	1	1	0	0	0	0	0	0	0	0	0	0	0	2
RNF2	0	0	0	0	0	0	0	0	0	0	0	1	1	2
RNH1	0	0	0	0	0	1	1	0	0	0	0	0	0	2
RPL12	0	0	0	0	0	1	1	0	0	0	0	0	0	2
RPL13	0	0	0	0	0	1	1	0	0	0	0	0	0	2
RPL15	0	0	0	0	0	1	1	0	0	0	0	0	0	2
RPL18	0	0	0	0	0	1	1	0	0	0	0	0	0	2
RPL21	0	0	0	0	0	1	1	0	0	0	0	0	0	2
RPL22	0	0	0	0	0	1	1	0	0	0	0	0	0	2
RPL23	0	0	0	0	0	1	1	0	0	0	0	0	0	2
RPL23A	0	0	0	0	0	1	1	0	0	0	0	0	0	2
RPL27	0	0	0	0	0	1	1	0	0	0	0	0	0	2
RPL27A	0	0	0	0	0	1	1	0	0	0	0	0	0	2
RPL29	0	0	0	0	0	1	1	0	0	0	0	0	0	2
RPL31	0	0	0	0	0	1	1	0	0	0	0	0	0	2
RPL37A	0	0	0	0	0	1	1	0	0	0	0	0	0	2
RPL4	0	0	0	0	0	1	0	1	0	0	0	0	0	2
RPL7	0	0	0	0	0	1	1	0	0	0	0	0	0	2
RPL7A	0	0	0	0	0	1	1	0	0	0	0	0	0	2
RPLP0	0	0	0	0	0	0	0	1	1	0	0	0	0	2
RPS10	0	0	0	0	1	1	0	0	0	0	0	0	0	2
RPS14	0	0	0	0	0	1	1	0	0	0	0	0	0	2
RPS16	0	0	0	0	0	1	1	0	0	0	0	0	0	2
RPS28	0	0	0	0	1	0	1	0	0	0	0	0	0	2
RPS3	0	0	0	0	0	1	1	0	0	0	0	0	0	2
RPS3A	0	0	0	0	0	0	1	1	0	0	0	0	0	2
RPS7	0	0	0	0	0	1	1	0	0	0	0	0	0	2
RREB1	0	0	0	0	0	0	0	0	0	0	0	1	1	2
RUVBL1	0	0	0	0	0	0	0	1	0	1	0	0	0	2
RUVBL2	0	0	0	0	0	0	0	1	0	1	0	0	0	2
S100A11	0	0	0	0	0	1	1	0	0	0	0	0	0	2
SEPT9	0	0	0	0	0	0	0	0	1	0	1	0	0	2
SEPTIN14	0	0	1	1	0	0	0	0	0	0	0	0	0	2
SF3B2	0	0	0	0	0	0	0	0	0	0	0	1	1	2
SF3B4	1	0	0	0	0	1	0	0	0	0	0	0	0	2
SH3RF1	1	1	0	0	0	0	0	0	0	0	0	0	0	2
SLC12A2	1	1	0	0	0	0	0	0	0	0	0	0	0	2
SLC20A1	1	1	0	0	0	0	0	0	0	0	0	0	0	2
SLC20A2	1	1	0	0	0	0	0	0	0	0	0	0	0	2
SLC25A3	0	0	0	0	0	0	0	1	1	0	0	0	0	2
SLC38A2	1	1	0	0	0	0	0	0	0	0	0	0	0	2
SLC4A1AP	1	1	0	0	0	0	0	0	0	0	0	0	0	2
SLC4A7	1	1	0	0	0	0	0	0	0	0	0	0	0	2
SLU7	1	1	0	0	0	0	0	0	0	0	0	0	0	2
SLX9	0	1	1	0	0	0	0	0	0	0	0	0	0	2
SMARCA2	0	0	1	1	0	0	0	0	0	0	0	0	0	2
SMCHD1	0	0	0	0	0	0	0	0	0	0	0	1	1	2
SNAP23	1	0	1	0	0	0	0	0	0	0	0	0	0	2
SNAP29	0	1	0	1	0	0	0	0	0	0	0	0	0	2
SNRPB	0	0	0	0	0	1	1	0	0	0	0	0	0	2
SNX14	1	1	0	0	0	0	0	0	0	0	0	0	0	2
SNX8	0	1	1	0	0	0	0	0	0	0	0	0	0	2
SOAT1	0	1	0	1	0	0	0	0	0	0	0	0	0	2
SQLE	1	1	0	0	0	0	0	0	0	0	0	0	0	2
SRSF1	0	0	0	0	0	1	1	0	0	0	0	0	0	2
SS18	1	0	1	0	0	0	0	0	0	0	0	0	0	2
SSBP2	0	0	0	0	0	0	0	0	0	0	0	1	1	2
SSBP4	0	0	0	0	0	0	0	0	0	0	0	1	1	2
STX6	1	1	0	0	0	0	0	0	0	0	0	0	0	2
SYNC	1	0	1	0	0	0	0	0	0	0	0	0	0	2
TAF9	1	0	0	1	0	0	0	0	0	0	0	0	0	2
TBC1D13	1	0	1	0	0	0	0	0	0	0	0	0	0	2
TBL1X	0	0	0	0	0	0	0	0	0	0	0	1	1	2
TBL1XR1	0	0	0	0	0	0	0	0	0	0	0	1	1	2
TCEAL4	1	0	0	1	0	0	0	0	0	0	0	0	0	2
TEAD3	0	0	0	0	0	0	0	0	0	0	0	1	1	2
TFAP2C	0	0	0	0	0	0	0	0	0	0	0	1	1	2
THUMPD1	0	0	0	0	0	0	0	0	0	0	0	1	1	2
TIAL1	1	0	0	0	0	0	0	0	0	0	0	1	0	2
TLCD3A	1	1	0	0	0	0	0	0	0	0	0	0	0	2
TMEM41B	1	1	0	0	0	0	0	0	0	0	0	0	0	2
TNPO2	0	1	1	0	0	0	0	0	0	0	0	0	0	2
TOR1A	1	1	0	0	0	0	0	0	0	0	0	0	0	2
TP53I11	1	1	0	0	0	0	0	0	0	0	0	0	0	2
TPR	0	0	0	0	1	0	0	0	0	0	0	0	1	2
TRIM11	1	1	0	0	0	0	0	0	0	0	0	0	0	2
TRMT6	1	1	0	0	0	0	0	0	0	0	0	0	0	2
TRPS1	0	0	0	0	0	0	1	0	0	0	0	1	0	2
TSSC4	1	0	0	1	0	0	0	0	0	0	0	0	0	2
TTC1	1	0	1	0	0	0	0	0	0	0	0	0	0	2
TTLL12	0	0	0	0	0	0	0	0	0	0	0	1	1	2
TUBA1C	0	0	0	0	0	1	1	0	0	0	0	0	0	2
TUFT1	1	1	0	0	0	0	0	0	0	0	0	0	0	2
UBA1	0	0	0	0	0	0	0	0	0	0	0	1	1	2
UBE3A	0	0	0	0	0	0	0	0	0	0	0	1	1	2
UBL4A	1	1	0	0	0	0	0	0	0	0	0	0	0	2
UBR5	0	1	0	1	0	0	0	0	0	0	0	0	0	2
UBXN7	1	0	0	0	0	0	0	0	0	0	0	0	1	2
USP16	1	0	0	1	0	0	0	0	0	0	0	0	0	2
USP5	0	0	0	0	0	0	0	0	0	0	0	1	1	2
UTP25	1	0	1	0	0	0	0	0	0	0	0	0	0	2
VASN	1	1	0	0	0	0	0	0	0	0	0	0	0	2
VBP1	1	1	0	0	0	0	0	0	0	0	0	0	0	2
VGLL1	0	0	0	0	0	0	0	0	0	0	0	1	1	2
VPS45	0	0	0	0	0	0	0	0	0	0	0	1	1	2
WDHD1	0	0	0	0	0	0	1	0	0	0	0	1	0	2
WDR47	0	1	1	0	0	0	0	0	0	0	0	0	0	2
WDR70	0	0	1	0	0	0	0	0	0	0	0	0	1	2
WHSC1L1	0	0	0	0	0	0	0	0	0	0	0	1	1	2
XAB2	0	0	0	0	0	0	0	0	0	0	0	1	1	2
XPOT	0	0	0	0	0	0	0	0	0	0	0	1	1	2
ZC3H14	1	1	0	0	0	0	0	0	0	0	0	0	0	2
ZFAND5	1	1	0	0	0	0	0	0	0	0	0	0	0	2
ZFYVE20	0	0	0	0	0	0	0	0	0	0	0	1	1	2
ZMIZ1	0	0	0	0	0	0	1	0	0	0	0	1	0	2
ZMYM4	0	0	0	0	0	0	0	0	0	0	0	1	1	2
ZMYND8	0	0	0	0	0	0	0	0	0	0	0	1	1	2
ZNF703	0	1	0	0	0	0	0	0	0	0	0	0	1	2
ZNF787	1	1	0	0	0	0	0	0	0	0	0	0	0	2
ZNF828	0	0	0	0	0	0	0	0	0	0	0	1	1	2
129	0	0	0	0	0	0	0	0	1	0	0	0	0	1
A2M	0	0	0	0	0	0	1	0	0	0	0	0	0	1
AAMDC	1	0	0	0	0	0	0	0	0	0	0	0	0	1
AASS	0	0	0	0	1	0	0	0	0	0	0	0	0	1
ABHD16A	0	1	0	0	0	0	0	0	0	0	0	0	0	1
ACAT1	0	0	0	0	1	0	0	0	0	0	0	0	0	1
ACBD3	1	0	0	0	0	0	0	0	0	0	0	0	0	1
ACBD6	0	0	1	0	0	0	0	0	0	0	0	0	0	1
ACLY	0	0	0	0	0	0	0	1	0	0	0	0	0	1
ACTA1	0	0	0	0	0	1	0	0	0	0	0	0	0	1
ACTBL2	0	0	0	0	0	1	0	0	0	0	0	0	0	1
ACTG1	0	0	0	0	0	0	0	1	0	0	0	0	0	1
ACTG2	0	0	0	0	0	0	1	0	0	0	0	0	0	1
ACTN2	0	0	0	0	0	1	0	0	0	0	0	0	0	1
ACVR1B	0	1	0	0	0	0	0	0	0	0	0	0	0	1
ACYP2	1	0	0	0	0	0	0	0	0	0	0	0	0	1
ADAR	0	0	0	0	0	1	0	0	0	0	0	0	0	1
AFAP1	0	0	0	1	0	0	0	0	0	0	0	0	0	1
AHCY	0	0	0	0	0	0	1	0	0	0	0	0	0	1
AK1	0	0	0	0	0	1	0	0	0	0	0	0	0	1
AK6	0	0	0	1	0	0	0	0	0	0	0	0	0	1
ALDH16A1	0	0	0	0	0	1	0	0	0	0	0	0	0	1
ALDH18A1	0	0	0	0	0	1	0	0	0	0	0	0	0	1
ALDH1L1	0	0	0	0	1	0	0	0	0	0	0	0	0	1
ALDH2	0	0	0	0	0	0	0	1	0	0	0	0	0	1
ALG5	0	1	0	0	0	0	0	0	0	0	0	0	0	1
ALX1	0	0	0	0	0	0	1	0	0	0	0	0	0	1
ANAPC2	0	0	0	1	0	0	0	0	0	0	0	0	0	1
ANGPTL2	1	0	0	0	0	0	0	0	0	0	0	0	0	1
ANK2	1	0	0	0	0	0	0	0	0	0	0	0	0	1
ANKRD28	0	0	1	0	0	0	0	0	0	0	0	0	0	1
ANKRD44	0	0	1	0	0	0	0	0	0	0	0	0	0	1
ANKZF1	0	0	0	1	0	0	0	0	0	0	0	0	0	1
AP1M1	0	0	0	0	0	1	0	0	0	0	0	0	0	1
APOB	0	0	0	0	0	0	0	0	1	0	0	0	0	1
ARFGAP2	0	0	1	0	0	0	0	0	0	0	0	0	0	1
ARID1A	0	0	0	1	0	0	0	0	0	0	0	0	0	1
ARL15	1	0	0	0	0	0	0	0	0	0	0	0	0	1
ARL6IP1	1	0	0	0	0	0	0	0	0	0	0	0	0	1
ARPIN	1	0	0	0	0	0	0	0	0	0	0	0	0	1
ASDURF	0	0	0	1	0	0	0	0	0	0	0	0	0	1
ASMTL	1	0	0	0	0	0	0	0	0	0	0	0	0	1
ATF7	0	1	0	0	0	0	0	0	0	0	0	0	0	1
ATG12	1	0	0	0	0	0	0	0	0	0	0	0	0	1
ATP1B1	0	1	0	0	0	0	0	0	0	0	0	0	0	1
ATP2A1	0	0	0	0	0	1	0	0	0	0	0	0	0	1
ATP5PO	0	0	0	0	1	0	0	0	0	0	0	0	0	1
ATXN3	0	0	0	0	0	0	0	0	0	0	0	0	1	1
AUH	0	0	1	0	0	0	0	0	0	0	0	0	0	1
AXL	0	1	0	0	0	0	0	0	0	0	0	0	0	1
B4GALT1	0	0	1	0	0	0	0	0	0	0	0	0	0	1
BAG4	0	1	0	0	0	0	0	0	0	0	0	0	0	1
BAZ2A	0	1	0	0	0	0	0	0	0	0	0	0	0	1
BCAR1	0	1	0	0	0	0	0	0	0	0	0	0	0	1
BCL2L13	0	1	0	0	0	0	0	0	0	0	0	0	0	1
BICC1	1	0	0	0	0	0	0	0	0	0	0	0	0	1
BMPR2	0	1	0	0	0	0	0	0	0	0	0	0	0	1
BPNT2	1	0	0	0	0	0	0	0	0	0	0	0	0	1
BRI3	1	0	0	0	0	0	0	0	0	0	0	0	0	1
BRK1	0	0	1	0	0	0	0	0	0	0	0	0	0	1
BYSL	0	0	0	0	0	1	0	0	0	0	0	0	0	1
C11orf52	0	0	0	0	0	0	0	0	0	0	0	0	1	1
C14orf43	0	0	0	0	0	0	0	0	0	0	0	1	0	1
C1orf50	1	0	0	0	0	0	0	0	0	0	0	0	0	1
C20orf151	0	0	0	0	0	0	0	0	0	0	0	0	1	1
C2orf66	0	0	0	0	0	1	0	0	0	0	0	0	0	1
C3orf37	0	0	0	0	0	0	0	0	0	0	0	0	1	1
C4A	0	0	0	0	0	0	1	0	0	0	0	0	0	1
C9orf64	1	0	0	0	0	0	0	0	0	0	0	0	0	1
CALM1	0	0	0	0	0	1	0	0	0	0	0	0	0	1
CALM2	0	0	0	0	0	1	0	0	0	0	0	0	0	1
CALM3	0	0	0	0	0	1	0	0	0	0	0	0	0	1
CALML3	0	0	0	1	0	0	0	0	0	0	0	0	0	1
CAMSAP2	0	1	0	0	0	0	0	0	0	0	0	0	0	1
CAMSAP3	0	0	0	0	0	1	0	0	0	0	0	0	0	1
CAND1	0	0	0	0	0	0	0	0	0	0	0	1	0	1
CBL	1	0	0	0	0	0	0	0	0	0	0	0	0	1
CBWD1	0	0	0	1	0	0	0	0	0	0	0	0	0	1
CCDC9	0	0	1	0	0	0	0	0	0	0	0	0	0	1
CDK1	0	0	0	0	0	0	0	0	0	0	0	0	1	1
CDK5	0	0	0	0	1	0	0	0	0	0	0	0	0	1
CEP131	0	0	0	0	0	1	0	0	0	0	0	0	0	1
CEP55	0	0	0	1	0	0	0	0	0	0	0	0	0	1
CEPT1	0	0	1	0	0	0	0	0	0	0	0	0	0	1
CFDP1	1	0	0	0	0	0	0	0	0	0	0	0	0	1
CHCHD1	1	0	0	0	0	0	0	0	0	0	0	0	0	1
CHCHD2	1	0	0	0	0	0	0	0	0	0	0	0	0	1
CHD4	0	0	0	0	0	0	0	0	0	0	0	0	1	1
CHMP3	0	0	0	1	0	0	0	0	0	0	0	0	0	1
CIRBP	0	0	0	0	0	1	0	0	0	0	0	0	0	1
CISD1	1	0	0	0	0	0	0	0	0	0	0	0	0	1
CKM	0	0	0	0	0	1	0	0	0	0	0	0	0	1
CLIC1	0	0	0	0	0	0	1	0	0	0	0	0	0	1
CLNS1A	1	0	0	0	0	0	0	0	0	0	0	0	0	1
CLPP	0	0	0	0	0	1	0	0	0	0	0	0	0	1
CLPX	0	0	0	0	0	1	0	0	0	0	0	0	0	1
CLTC	0	0	0	0	0	0	1	0	0	0	0	0	0	1
COG5	1	0	0	0	0	0	0	0	0	0	0	0	0	1
COL1A1	0	0	0	0	0	1	0	0	0	0	0	0	0	1
COMMD3	0	0	0	0	0	0	0	0	0	0	0	0	1	1
COPRS	1	0	0	0	0	0	0	0	0	0	0	0	0	1
COX20	0	0	1	0	0	0	0	0	0	0	0	0	0	1
COX6B1	0	0	0	1	0	0	0	0	0	0	0	0	0	1
CPSF7	0	0	0	0	0	1	0	0	0	0	0	0	0	1
CRIM1	0	1	0	0	0	0	0	0	0	0	0	0	0	1
CRIP1	0	0	0	0	0	1	0	0	0	0	0	0	0	1
CRNKL1	0	0	1	0	0	0	0	0	0	0	0	0	0	1
CSRP1	0	0	0	0	0	0	1	0	0	0	0	0	0	1
CTTN	0	0	0	0	0	1	0	0	0	0	0	0	0	1
CUEDC1	0	1	0	0	0	0	0	0	0	0	0	0	0	1
CWC27	1	0	0	0	0	0	0	0	0	0	0	0	0	1
CXXC5	0	0	0	0	0	0	1	0	0	0	0	0	0	1
DARS1	0	0	0	0	1	0	0	0	0	0	0	0	0	1
DBNL	0	0	0	0	0	1	0	0	0	0	0	0	0	1
DCTPP1	0	1	0	0	0	0	0	0	0	0	0	0	0	1
DDB2	0	0	0	0	0	0	0	0	0	0	0	0	1	1
DDRGK1	0	0	0	1	0	0	0	0	0	0	0	0	0	1
DGKQ	0	0	1	0	0	0	0	0	0	0	0	0	0	1
DHCR24	0	0	0	0	0	0	0	1	0	0	0	0	0	1
DHRS4	0	0	0	0	0	1	0	0	0	0	0	0	0	1
DHX16	0	0	0	0	0	0	0	0	0	0	0	1	0	1
DHX32	0	1	0	0	0	0	0	0	0	0	0	0	0	1
DNAAF5	0	0	1	0	0	0	0	0	0	0	0	0	0	1
DNAJB1	0	0	0	0	0	0	1	0	0	0	0	0	0	1
DNAJC14	0	0	0	0	1	0	0	0	0	0	0	0	0	1
DNAJC8	1	0	0	0	0	0	0	0	0	0	0	0	0	1
DNM1	0	0	0	0	1	0	0	0	0	0	0	0	0	1
DNM2	0	0	0	0	1	0	0	0	0	0	0	0	0	1
DPF2	0	0	0	1	0	0	0	0	0	0	0	0	0	1
DPY30	0	0	0	1	0	0	0	0	0	0	0	0	0	1
DRAP1	0	0	1	0	0	0	0	0	0	0	0	0	0	1
DSG2	0	0	0	0	0	1	0	0	0	0	0	0	0	1
DSTN	0	0	0	0	0	1	0	0	0	0	0	0	0	1
DTNBP1	1	0	0	0	0	0	0	0	0	0	0	0	0	1
EBF1	0	1	0	0	0	0	0	0	0	0	0	0	0	1
EEF1A1P5	0	0	0	0	0	0	0	1	0	0	0	0	0	1
EEF1B2	0	0	0	0	0	0	1	0	0	0	0	0	0	1
EEF1D	0	0	0	0	0	0	1	0	0	0	0	0	0	1
EFTUD2	0	0	0	0	0	1	0	0	0	0	0	0	0	1
EHBP1	0	0	1	0	0	0	0	0	0	0	0	0	0	1
EHF	0	0	0	0	0	0	0	0	0	0	0	0	1	1
EIF1AD	0	0	0	1	0	0	0	0	0	0	0	0	0	1
EIF1B	0	1	0	0	0	0	0	0	0	0	0	0	0	1
EIF4A3	0	0	0	0	0	1	0	0	0	0	0	0	0	1
EIF4H	0	0	0	0	0	1	0	0	0	0	0	0	0	1
EIF5AL1	0	0	0	0	1	0	0	0	0	0	0	0	0	1
ELF3	0	0	0	0	0	0	0	0	0	0	0	0	1	1
ELF5	0	0	0	0	0	0	0	0	0	0	0	0	1	1
ERCC6L	0	0	1	0	0	0	0	0	0	0	0	0	0	1
ESRRA	0	0	0	0	0	0	0	0	0	0	0	1	0	1
ETFA	0	0	0	0	1	0	0	0	0	0	0	0	0	1
ETV3	0	0	0	0	0	0	0	0	0	0	0	0	1	1
F5	0	0	0	0	0	0	1	0	0	0	0	0	0	1
FAM111A	1	0	0	0	0	0	0	0	0	0	0	0	0	1
FAM120B	0	0	0	0	1	0	0	0	0	0	0	0	0	1
FAM192	0	0	0	0	0	0	0	0	0	0	0	0	1	1
FAM50A	0	0	0	0	0	0	0	0	0	0	0	1	0	1
FAM83H	0	0	0	0	0	1	0	0	0	0	0	0	0	1
FBL	0	0	0	0	0	1	0	0	0	0	0	0	0	1
FEZ2	0	0	1	0	0	0	0	0	0	0	0	0	0	1
FOXJ3	0	0	0	0	0	0	0	0	0	0	0	0	1	1
FOXO3	0	0	0	0	0	0	1	0	0	0	0	0	0	1
FRMD4A	0	0	1	0	0	0	0	0	0	0	0	0	0	1
FRYL	0	1	0	0	0	0	0	0	0	0	0	0	0	1
FTSJ3	0	0	0	0	0	1	0	0	0	0	0	0	0	1
GAK	0	0	1	0	0	0	0	0	0	0	0	0	0	1
GATAD2A	0	0	0	0	0	0	1	0	0	0	0	0	0	1
GBP2	1	0	0	0	0	0	0	0	0	0	0	0	0	1
GINS2	0	0	0	1	0	0	0	0	0	0	0	0	0	1
GLS	0	0	0	0	1	0	0	0	0	0	0	0	0	1
GLTP	0	0	1	0	0	0	0	0	0	0	0	0	0	1
GNAL	0	0	0	0	0	0	0	0	0	0	0	0	1	1
GNAS	0	0	0	0	1	0	0	0	0	0	0	0	0	1
GOLGA3	0	0	0	1	0	0	0	0	0	0	0	0	0	1
GPATCH11	0	1	0	0	0	0	0	0	0	0	0	0	0	1
GPD2	1	0	0	0	0	0	0	0	0	0	0	0	0	1
GPN2	0	1	0	0	0	0	0	0	0	0	0	0	0	1
GPN3	0	1	0	0	0	0	0	0	0	0	0	0	0	1
GPR89A	1	0	0	0	0	0	0	0	0	0	0	0	0	1
GPSM1	1	0	0	0	0	0	0	0	0	0	0	0	0	1
GRAMD2B	0	0	0	0	0	1	0	0	0	0	0	0	0	1
GSN	0	0	0	0	0	0	1	0	0	0	0	0	0	1
GSPT2	0	1	0	0	0	0	0	0	0	0	0	0	0	1
GSTM1	1	0	0	0	0	0	0	0	0	0	0	0	0	1
GSTM3	0	0	0	0	0	1	0	0	0	0	0	0	0	1
GTF3C2	0	1	0	0	0	0	0	0	0	0	0	0	0	1
GTF3C3	0	0	0	1	0	0	0	0	0	0	0	0	0	1
GTPBP4	0	0	0	0	0	1	0	0	0	0	0	0	0	1
H1-10	0	0	0	0	0	1	0	0	0	0	0	0	0	1
H2AC1	0	0	0	0	0	0	1	0	0	0	0	0	0	1
H2AC12	0	0	0	0	0	0	1	0	0	0	0	0	0	1
H2AC20	0	0	0	0	0	1	0	0	0	0	0	0	0	1
H2AZ1	0	0	0	0	0	1	0	0	0	0	0	0	0	1
H2BC11	0	0	0	0	0	0	1	0	0	0	0	0	0	1
HACD4	0	0	0	1	0	0	0	0	0	0	0	0	0	1
HAT1	1	0	0	0	0	0	0	0	0	0	0	0	0	1
HAUS1	0	0	1	0	0	0	0	0	0	0	0	0	0	1
HCFC1	0	0	0	0	0	0	0	0	0	0	0	0	1	1
HDGF	0	1	0	0	0	0	0	0	0	0	0	0	0	1
HERC1	1	0	0	0	0	0	0	0	0	0	0	0	0	1
HGH1	1	0	0	0	0	0	0	0	0	0	0	0	0	1
HLA-A	1	0	0	0	0	0	0	0	0	0	0	0	0	1
HLA-B	0	0	0	0	0	1	0	0	0	0	0	0	0	1
HLA-C	0	1	0	0	0	0	0	0	0	0	0	0	0	1
HMGB1	0	0	0	0	0	1	0	0	0	0	0	0	0	1
HMGN2	0	0	0	0	0	1	0	0	0	0	0	0	0	1
HNRNPA0	0	0	0	0	0	0	1	0	0	0	0	0	0	1
HNRNPR	0	0	0	0	0	1	0	0	0	0	0	0	0	1
HNRNPUL1	0	0	0	0	0	1	0	0	0	0	0	0	0	1
HOXC13	0	0	0	0	0	0	0	0	0	0	0	1	0	1
HS2ST1	1	0	0	0	0	0	0	0	0	0	0	0	0	1
HSD17B7	1	0	0	0	0	0	0	0	0	0	0	0	0	1
HSPA2	1	0	0	0	0	0	0	0	0	0	0	0	0	1
HSPBP1	0	0	0	0	0	0	0	0	0	0	0	0	1	1
HSPD1	0	0	0	0	0	0	0	1	0	0	0	0	0	1
HSPH1	1	0	0	0	0	0	0	0	0	0	0	0	0	1
IAH1	0	0	1	0	0	0	0	0	0	0	0	0	0	1
IFT74	0	0	0	1	0	0	0	0	0	0	0	0	0	1
IGFBP5	0	0	0	1	0	0	0	0	0	0	0	0	0	1
IGHG1	0	0	0	0	0	0	1	0	0	0	0	0	0	1
IGHG2	0	0	0	0	0	1	0	0	0	0	0	0	0	1
IGHV1-18	0	1	0	0	0	0	0	0	0	0	0	0	0	1
IGKC	0	0	0	0	0	0	1	0	0	0	0	0	0	1
IGKV1D-33	0	0	0	0	0	0	1	0	0	0	0	0	0	1
IGKV2D-28	0	0	0	0	0	0	1	0	0	0	0	0	0	1
IGKV3-11	0	0	0	0	0	0	1	0	0	0	0	0	0	1
IGKV3-20	0	0	0	0	0	0	1	0	0	0	0	0	0	1
IGLC2	0	0	0	0	1	0	0	0	0	0	0	0	0	1
IGLC7	0	0	0	0	0	0	1	0	0	0	0	0	0	1
IGLL5	0	0	0	0	0	0	1	0	0	0	0	0	0	1
IGLV3-21	0	0	0	0	0	0	1	0	0	0	0	0	0	1
IGSF10	0	0	0	0	0	0	1	0	0	0	0	0	0	1
IL13RA1	0	1	0	0	0	0	0	0	0	0	0	0	0	1
IMMT	0	0	0	0	0	0	0	1	0	0	0	0	0	1
INTS3	0	1	0	0	0	0	0	0	0	0	0	0	0	1
IPP	0	0	1	0	0	0	0	0	0	0	0	0	0	1
IRF2BP2	0	0	0	0	0	0	0	0	0	0	0	0	1	1
IRF2BPL	0	0	0	0	0	0	0	0	0	0	0	0	1	1
ISY1	1	0	0	0	0	0	0	0	0	0	0	0	0	1
ITSN1	1	0	0	0	0	0	0	0	0	0	0	0	0	1
JAK1	0	1	0	0	0	0	0	0	0	0	0	0	0	1
KALRN	0	0	1	0	0	0	0	0	0	0	0	0	0	1
KCT2	0	1	0	0	0	0	0	0	0	0	0	0	0	1
KDELR1	0	0	0	1	0	0	0	0	0	0	0	0	0	1
KDM1A	0	0	0	0	0	0	0	0	0	0	0	0	1	1
KDM1B	0	0	0	0	0	0	0	0	0	0	0	1	0	1
KDM4B	0	0	0	0	0	0	0	0	0	0	0	1	0	1
KHDRBS1	0	0	0	0	0	1	0	0	0	0	0	0	0	1
KHNYN	0	0	0	0	0	0	1	0	0	0	0	0	0	1
KIAA0182	0	0	0	0	0	0	0	0	0	0	0	0	1	1
KIF21A	1	0	0	0	0	0	0	0	0	0	0	0	0	1
KIF3B	0	0	0	1	0	0	0	0	0	0	0	0	0	1
KIF5A	0	1	0	0	0	0	0	0	0	0	0	0	0	1
KLF5	0	0	0	0	0	0	0	0	0	0	0	0	1	1
KNTC1	0	0	1	0	0	0	0	0	0	0	0	0	0	1
KRI1	1	0	0	0	0	0	0	0	0	0	0	0	0	1
KRR1	0	1	0	0	0	0	0	0	0	0	0	0	0	1
KRT38	0	0	0	0	0	1	0	0	0	0	0	0	0	1
KRT5	0	0	0	0	0	0	1	0	0	0	0	0	0	1
KRT6A	0	0	0	0	0	1	0	0	0	0	0	0	0	1
KRT7	0	0	0	0	0	1	0	0	0	0	0	0	0	1
KRT84	0	0	0	0	0	1	0	0	0	0	0	0	0	1
LARP1	0	1	0	0	0	0	0	0	0	0	0	0	0	1
LASP1	0	0	0	0	0	1	0	0	0	0	0	0	0	1
LDB1	0	0	0	0	0	0	0	0	0	0	0	0	1	1
LDHA	0	0	0	0	0	0	1	0	0	0	0	0	0	1
LEO1	0	0	1	0	0	0	0	0	0	0	0	0	0	1
LEPROT	1	0	0	0	0	0	0	0	0	0	0	0	0	1
LMNB1	0	0	0	0	0	1	0	0	0	0	0	0	0	1
LMO4	0	1	0	0	0	0	0	0	0	0	0	0	0	1
MACO1	0	1	0	0	0	0	0	0	0	0	0	0	0	1
MACROH2A1	0	0	0	0	0	1	0	0	0	0	0	0	0	1
MAD1L1	0	0	0	0	0	1	0	0	0	0	0	0	0	1
MAEA	0	1	0	0	0	0	0	0	0	0	0	0	0	1
MAGEA2B	0	1	0	0	0	0	0	0	0	0	0	0	0	1
MAGED1	0	0	1	0	0	0	0	0	0	0	0	0	0	1
MAP3K4	0	0	1	0	0	0	0	0	0	0	0	0	0	1
MAU2	0	0	0	0	0	0	0	0	0	0	0	0	1	1
MAX	1	0	0	0	0	0	0	0	0	0	0	0	0	1
MBD1	0	0	0	0	0	0	0	0	0	0	0	1	0	1
MBD6	0	0	0	0	0	0	1	0	0	0	0	0	0	1
MBNL1	0	0	0	0	0	0	0	0	0	0	0	1	0	1
MCM3	0	0	0	0	0	0	0	0	0	0	0	0	1	1
MCM4	0	0	0	0	0	0	0	0	0	0	0	0	1	1
MCMBP	1	0	0	0	0	0	0	0	0	0	0	0	0	1
MCTP2	0	0	0	0	0	0	1	0	0	0	0	0	0	1
MECR	0	1	0	0	0	0	0	0	0	0	0	0	0	1
MED10	0	1	0	0	0	0	0	0	0	0	0	0	0	1
MED12	0	1	0	0	0	0	0	0	0	0	0	0	0	1
MED16	0	0	0	0	0	0	0	0	0	0	0	0	1	1
MED23	0	1	0	0	0	0	0	0	0	0	0	0	0	1
MED24	0	0	0	0	0	0	0	0	0	0	0	0	1	1
MFSD10	0	1	0	0	0	0	0	0	0	0	0	0	0	1
MIF	0	0	0	0	0	1	0	0	0	0	0	0	0	1
MKRN1	1	0	0	0	0	0	0	0	0	0	0	0	0	1
MLEC	0	0	0	0	0	1	0	0	0	0	0	0	0	1
MLF2	1	0	0	0	0	0	0	0	0	0	0	0	0	1
MLL2	0	0	0	0	0	0	0	0	0	0	0	0	1	1
MMTAG2	0	0	0	0	0	0	1	0	0	0	0	0	0	1
MOSPD1	1	0	0	0	0	0	0	0	0	0	0	0	0	1
MRGBP	1	0	0	0	0	0	0	0	0	0	0	0	0	1
MRPL41	0	0	1	0	0	0	0	0	0	0	0	0	0	1
MRPL48	0	1	0	0	0	0	0	0	0	0	0	0	0	1
MRPS36	1	0	0	0	0	0	0	0	0	0	0	0	0	1
MSH2	0	0	0	0	0	0	0	0	0	0	0	0	1	1
MTA1	0	0	0	0	0	0	0	0	0	0	0	0	1	1
MTAP	0	0	0	0	0	0	0	0	0	0	0	0	1	1
MTIF3	0	1	0	0	0	0	0	0	0	0	0	0	0	1
MT-ND2	0	1	0	0	0	0	0	0	0	0	0	0	0	1
MVP	0	0	0	0	1	0	0	0	0	0	0	0	0	1
MYH1	0	0	0	0	0	1	0	0	0	0	0	0	0	1
MYH2	0	0	0	0	0	1	0	0	0	0	0	0	0	1
MYH7	0	0	0	0	0	1	0	0	0	0	0	0	0	1
MYH9	0	0	0	0	0	1	0	0	0	0	0	0	0	1
MYL1	0	0	0	0	0	1	0	0	0	0	0	0	0	1
MYL11	0	0	0	0	0	1	0	0	0	0	0	0	0	1
NAP1L1	0	0	0	0	0	1	0	0	0	0	0	0	0	1
NAV1	1	0	0	0	0	0	0	0	0	0	0	0	0	1
NCAPG2	0	0	0	1	0	0	0	0	0	0	0	0	0	1
NCK1	0	0	1	0	0	0	0	0	0	0	0	0	0	1
NCK2	0	0	1	0	0	0	0	0	0	0	0	0	0	1
NCKIPSD	1	0	0	0	0	0	0	0	0	0	0	0	0	1
NCOA1	0	0	0	0	0	0	0	0	0	0	0	0	1	1
NDFIP1	0	1	0	0	0	0	0	0	0	0	0	0	0	1
NFKB2	0	0	0	1	0	0	0	0	0	0	0	0	0	1
NFS1	0	0	0	0	0	1	0	0	0	0	0	0	0	1
NHERF1	0	0	0	0	0	1	0	0	0	0	0	0	0	1
NISCH	0	1	0	0	0	0	0	0	0	0	0	0	0	1
NKIRAS2	0	0	0	1	0	0	0	0	0	0	0	0	0	1
NLE1	0	0	0	0	0	0	0	0	0	0	0	1	0	1
NMD3	0	0	0	0	0	0	1	0	0	0	0	0	0	1
NOL6	1	0	0	0	0	0	0	0	0	0	0	0	0	1
NOM1	1	0	0	0	0	0	0	0	0	0	0	0	0	1
NOP56	0	0	0	0	0	1	0	0	0	0	0	0	0	1
NOP58	0	0	0	0	0	1	0	0	0	0	0	0	0	1
NOTCH2	0	1	0	0	0	0	0	0	0	0	0	0	0	1
NQO1	0	1	0	0	0	0	0	0	0	0	0	0	0	1
NRP2	0	1	0	0	0	0	0	0	0	0	0	0	0	1
NSUN5	0	0	0	1	0	0	0	0	0	0	0	0	0	1
NUDCD2	1	0	0	0	0	0	0	0	0	0	0	0	0	1
NUDT21	0	0	0	0	0	1	0	0	0	0	0	0	0	1
NUFIP2	1	0	0	0	0	0	0	0	0	0	0	0	0	1
NUP54	1	0	0	0	0	0	0	0	0	0	0	0	0	1
OAF	0	0	0	1	0	0	0	0	0	0	0	0	0	1
OPA1	0	0	0	0	1	0	0	0	0	0	0	0	0	1
ORC3	0	1	0	0	0	0	0	0	0	0	0	0	0	1
OSBPL3	1	0	0	0	0	0	0	0	0	0	0	0	0	1
OTUB1	0	0	0	0	0	0	1	0	0	0	0	0	0	1
PABPC1	0	0	0	0	1	0	0	0	0	0	0	0	0	1
PADI3	0	0	0	0	0	1	0	0	0	0	0	0	0	1
PAF1	0	0	1	0	0	0	0	0	0	0	0	0	0	1
PAWR	0	0	0	1	0	0	0	0	0	0	0	0	0	1
PCBP1	0	0	0	0	0	0	1	0	0	0	0	0	0	1
PCDHGA3	0	1	0	0	0	0	0	0	0	0	0	0	0	1
PCIF1	0	0	0	1	0	0	0	0	0	0	0	0	0	1
PCK2	0	0	0	0	1	0	0	0	0	0	0	0	0	1
PDCD5	1	0	0	0	0	0	0	0	0	0	0	0	0	1
PDRG1	0	0	1	0	0	0	0	0	0	0	0	0	0	1
PDSS1	0	0	1	0	0	0	0	0	0	0	0	0	0	1
PDXDC1	1	0	0	0	0	0	0	0	0	0	0	0	0	1
PEX19	1	0	0	0	0	0	0	0	0	0	0	0	0	1
PFDN4	1	0	0	0	0	0	0	0	0	0	0	0	0	1
PGD	0	0	0	0	0	1	0	0	0	0	0	0	0	1
PGK2	0	0	0	0	1	0	0	0	0	0	0	0	0	1
PHGDH	0	0	0	0	0	1	0	0	0	0	0	0	0	1
PHPT1	1	0	0	0	0	0	0	0	0	0	0	0	0	1
PIK3C2G	1	0	0	0	0	0	0	0	0	0	0	0	0	1
PIN1	0	0	0	0	0	0	0	0	0	0	0	1	0	1
PIP4P1	0	0	0	1	0	0	0	0	0	0	0	0	0	1
PKP2	0	0	0	0	0	1	0	0	0	0	0	0	0	1
PKP3	0	0	0	0	0	1	0	0	0	0	0	0	0	1
PLAA	0	0	0	0	0	0	0	0	0	0	0	1	0	1
PLEKHA5	1	0	0	0	0	0	0	0	0	0	0	0	0	1
PLK1	0	1	0	0	0	0	0	0	0	0	0	0	0	1
PLRG1	0	0	0	1	0	0	0	0	0	0	0	0	0	1
PML	0	0	0	0	0	0	0	0	0	0	0	1	0	1
PMS2	0	1	0	0	0	0	0	0	0	0	0	0	0	1
PNN	1	0	0	0	0	0	0	0	0	0	0	0	0	1
PNPT1	0	0	0	0	0	0	0	0	0	0	0	1	0	1
POLDIP2	0	0	0	0	0	1	0	0	0	0	0	0	0	1
POLR2F	1	0	0	0	0	0	0	0	0	0	0	0	0	1
POLR2M	0	0	0	1	0	0	0	0	0	0	0	0	0	1
POLR3A	0	0	0	0	0	0	0	0	0	0	0	0	1	1
POLR3E	0	0	0	0	0	0	0	0	0	0	0	0	1	1
PPIL2	0	0	0	0	0	0	0	0	0	0	0	1	0	1
PPL	0	0	0	0	0	0	0	0	0	0	0	0	1	1
PPM1A	1	0	0	0	0	0	0	0	0	0	0	0	0	1
PPP1CC	0	0	0	0	0	1	0	0	0	0	0	0	0	1
PPP1R13L	1	0	0	0	0	0	0	0	0	0	0	0	0	1
PPP1R8	0	0	0	0	0	0	0	0	0	0	0	0	1	1
PPP2CA	1	0	0	0	0	0	0	0	0	0	0	0	0	1
PRAME	0	1	0	0	0	0	0	0	0	0	0	0	0	1
PRDX2	0	0	0	0	0	0	1	0	0	0	0	0	0	1
PRKAR1A	0	0	1	0	0	0	0	0	0	0	0	0	0	1
PRKAR1B	0	1	0	0	0	0	0	0	0	0	0	0	0	1
PRPF18	1	0	0	0	0	0	0	0	0	0	0	0	0	1
PRPF39	0	0	0	0	0	0	0	0	0	0	0	0	1	1
PRPF4	0	0	0	1	0	0	0	0	0	0	0	0	0	1
PRPF40A	0	0	1	0	0	0	0	0	0	0	0	0	0	1
PRSS23	0	1	0	0	0	0	0	0	0	0	0	0	0	1
PSPC1	0	0	0	0	0	0	1	0	0	0	0	0	0	1
PYCRL	0	0	0	0	0	0	0	0	0	0	0	0	1	1
PYGO2	0	1	0	0	0	0	0	0	0	0	0	0	0	1
QRICH1	0	1	0	0	0	0	0	0	0	0	0	0	0	1
RAB23	0	0	0	1	0	0	0	0	0	0	0	0	0	1
RAB3B	0	0	0	0	1	0	0	0	0	0	0	0	0	1
RAB6D	0	0	0	1	0	0	0	0	0	0	0	0	0	1
RABGAP1	0	0	1	0	0	0	0	0	0	0	0	0	0	1
RABGEF1	0	1	0	0	0	0	0	0	0	0	0	0	0	1
RACK1	0	0	0	0	0	0	1	0	0	0	0	0	0	1
RAD17	0	1	0	0	0	0	0	0	0	0	0	0	0	1
RALY	0	0	0	0	0	1	0	0	0	0	0	0	0	1
RANGAP1	0	0	0	0	0	0	1	0	0	0	0	0	0	1
RAP1B	0	0	0	0	1	0	0	0	0	0	0	0	0	1
RBM12	0	0	0	0	0	0	0	0	0	0	0	1	0	1
RBM3	0	0	0	0	0	1	0	0	0	0	0	0	0	1
RBM42	0	0	1	0	0	0	0	0	0	0	0	0	0	1
RBMS2	0	1	0	0	0	0	0	0	0	0	0	0	0	1
RBSN	0	0	0	0	0	0	1	0	0	0	0	0	0	1
RCOR1	0	0	0	0	0	0	0	0	0	0	0	0	1	1
RFTN1	0	1	0	0	0	0	0	0	0	0	0	0	0	1
RIMOC1	1	0	0	0	0	0	0	0	0	0	0	0	0	1
RIMS1	1	0	0	0	0	0	0	0	0	0	0	0	0	1
RIOX1	0	1	0	0	0	0	0	0	0	0	0	0	0	1
RPL10A	0	0	0	0	0	0	1	0	0	0	0	0	0	1
RPL11	0	0	0	0	0	0	1	0	0	0	0	0	0	1
RPL13AP3	0	0	0	0	0	1	0	0	0	0	0	0	0	1
RPL19	0	0	0	0	0	0	1	0	0	0	0	0	0	1
RPL8	0	0	0	0	0	0	1	0	0	0	0	0	0	1
RPL9	0	0	0	0	0	0	1	0	0	0	0	0	0	1
RPP25L	0	0	0	1	0	0	0	0	0	0	0	0	0	1
RPRD1A	1	0	0	0	0	0	0	0	0	0	0	0	0	1
RPS18	0	0	0	0	0	0	1	0	0	0	0	0	0	1
RPS21	0	0	0	0	0	1	0	0	0	0	0	0	0	1
RPS23	0	0	0	0	0	0	1	0	0	0	0	0	0	1
RPS26	0	0	0	0	0	0	1	0	0	0	0	0	0	1
RPS4X	0	0	0	0	0	0	1	0	0	0	0	0	0	1
RPS6	0	0	0	0	0	0	1	0	0	0	0	0	0	1
RPS9	0	0	0	0	0	1	0	0	0	0	0	0	0	1
RPSA	0	0	0	0	0	0	1	0	0	0	0	0	0	1
RRP12	0	0	0	0	0	1	0	0	0	0	0	0	0	1
RRP1B	1	0	0	0	0	0	0	0	0	0	0	0	0	1
RRP8	1	0	0	0	0	0	0	0	0	0	0	0	0	1
RTF1	0	0	0	0	0	0	0	0	0	0	0	1	0	1
RTF2	0	0	0	0	0	0	1	0	0	0	0	0	0	1
S100A13	1	0	0	0	0	0	0	0	0	0	0	0	0	1
SAMD4B	0	1	0	0	0	0	0	0	0	0	0	0	0	1
SARNP	0	0	0	0	0	1	0	0	0	0	0	0	0	1
SART3	0	0	0	0	0	0	0	0	0	0	0	1	0	1
SATB1	0	0	0	0	0	0	0	0	0	0	0	1	0	1
SCAP	0	1	0	0	0	0	0	0	0	0	0	0	0	1
SCYL3	0	1	0	0	0	0	0	0	0	0	0	0	0	1
SEC16A	0	0	0	0	1	0	0	0	0	0	0	0	0	1
SELENOH	1	0	0	0	0	0	0	0	0	0	0	0	0	1
SEPT7	0	0	0	0	0	0	0	1	0	0	0	0	0	1
SF3B3	0	0	0	0	0	0	1	0	0	0	0	0	0	1
SGTA	1	0	0	0	0	0	0	0	0	0	0	0	0	1
SH3GLB1	0	1	0	0	0	0	0	0	0	0	0	0	0	1
SHFL	0	0	1	0	0	0	0	0	0	0	0	0	0	1
SIRT2	1	0	0	0	0	0	0	0	0	0	0	0	0	1
SKA1	0	0	1	0	0	0	0	0	0	0	0	0	0	1
SKA3	1	0	0	0	0	0	0	0	0	0	0	0	0	1
SLAIN2	1	0	0	0	0	0	0	0	0	0	0	0	0	1
SLC25A5	0	0	0	0	0	0	0	1	0	0	0	0	0	1
SLC27A4	1	0	0	0	0	0	0	0	0	0	0	0	0	1
SLC44A2	0	1	0	0	0	0	0	0	0	0	0	0	0	1
SMARCA5	0	0	0	0	0	0	0	0	0	0	0	0	1	1
SMARCAL1	0	1	0	0	0	0	0	0	0	0	0	0	0	1
SMARCD2	0	0	0	0	0	0	0	0	0	0	0	0	1	1
SMARCE1	0	0	0	1	0	0	0	0	0	0	0	0	0	1
SMC2	0	0	0	0	0	0	0	0	0	0	0	0	1	1
SMC3	0	0	0	0	0	0	0	0	0	0	0	1	0	1
SMC4	0	0	0	0	0	0	0	0	0	0	0	0	1	1
SMN2	0	1	0	0	0	0	0	0	0	0	0	0	0	1
SNRNP70	0	0	0	0	0	1	0	0	0	0	0	0	0	1
SNRPC	0	0	0	0	0	1	0	0	0	0	0	0	0	1
SNRPD1	0	0	0	0	0	1	0	0	0	0	0	0	0	1
SNRPD3	0	0	0	0	0	1	0	0	0	0	0	0	0	1
SNRPE	0	0	0	0	0	0	1	0	0	0	0	0	0	1
SNRPF	0	0	0	0	0	1	0	0	0	0	0	0	0	1
SNX9	0	0	0	0	1	0	0	0	0	0	0	0	0	1
SPA	0	0	0	0	1	0	0	0	0	0	0	0	0	1
SPDEF	0	0	0	0	0	0	0	0	0	0	0	1	0	1
SPG	0	0	0	0	1	0	0	0	0	0	0	0	0	1
SQSTM1	0	0	0	0	0	1	0	0	0	0	0	0	0	1
SRP9	0	0	0	0	0	1	0	0	0	0	0	0	0	1
SRRT	0	0	0	0	0	1	0	0	0	0	0	0	0	1
SRSF10	0	1	0	0	0	0	0	0	0	0	0	0	0	1
SRSF12	0	0	0	0	0	0	1	0	0	0	0	0	0	1
SRSF2	0	0	0	0	0	1	0	0	0	0	0	0	0	1
SRSF5	0	0	0	0	0	0	1	0	0	0	0	0	0	1
SRSF6	0	0	0	0	0	1	0	0	0	0	0	0	0	1
SRSF9	0	0	0	0	0	1	0	0	0	0	0	0	0	1
SSB	0	0	0	0	1	0	0	0	0	0	0	0	0	1
STARD3NL	1	0	0	0	0	0	0	0	0	0	0	0	0	1
STAT1	0	0	0	0	0	0	0	0	0	0	0	1	0	1
STK10	1	0	0	0	0	0	0	0	0	0	0	0	0	1
STK17B	0	0	0	1	0	0	0	0	0	0	0	0	0	1
STOML2	0	0	0	0	1	0	0	0	0	0	0	0	0	1
STRIP1	0	1	0	0	0	0	0	0	0	0	0	0	0	1
STRN	0	0	0	0	0	0	0	0	0	0	0	0	1	1
STRN3	0	0	0	1	0	0	0	0	0	0	0	0	0	1
STX10	0	1	0	0	0	0	0	0	0	0	0	0	0	1
STX18	0	1	0	0	0	0	0	0	0	0	0	0	0	1
SUGP1	0	1	0	0	0	0	0	0	0	0	0	0	0	1
SUGT1	1	0	0	0	0	0	0	0	0	0	0	0	0	1
SUSD6	0	1	0	0	0	0	0	0	0	0	0	0	0	1
TACC1	1	0	0	0	0	0	0	0	0	0	0	0	0	1
TAF15	0	0	0	0	0	1	0	0	0	0	0	0	0	1
TAGLN2	0	0	0	0	0	1	0	0	0	0	0	0	0	1
TARBP2	0	1	0	0	0	0	0	0	0	0	0	0	0	1
TBCB	0	0	0	0	0	0	0	0	0	0	0	1	0	1
TCF20	0	0	0	0	0	0	0	0	0	0	0	1	0	1
TEAD4	0	0	0	0	0	0	0	0	0	0	0	1	0	1
TELO2	0	0	1	0	0	0	0	0	0	0	0	0	0	1
TENM2	0	1	0	0	0	0	0	0	0	0	0	0	0	1
TFAP2A	0	0	0	0	0	0	0	0	0	0	0	1	0	1
TFRC	0	0	0	0	0	0	1	0	0	0	0	0	0	1
TGFBR2	1	0	0	0	0	0	0	0	0	0	0	0	0	1
TGOLN2	1	0	0	0	0	0	0	0	0	0	0	0	0	1
THOC6	0	0	0	0	0	0	0	0	0	0	0	0	1	1
THOP1	1	0	0	0	0	0	0	0	0	0	0	0	0	1
TIA1	0	0	1	0	0	0	0	0	0	0	0	0	0	1
TIMM13	0	0	0	1	0	0	0	0	0	0	0	0	0	1
TIMM8B	1	0	0	0	0	0	0	0	0	0	0	0	0	1
TIMM9	1	0	0	0	0	0	0	0	0	0	0	0	0	1
TKT	0	0	0	0	0	1	0	0	0	0	0	0	0	1
TLE2	0	0	0	0	0	0	1	0	0	0	0	0	0	1
TMED1	1	0	0	0	0	0	0	0	0	0	0	0	0	1
TMEM143	0	0	0	0	0	1	0	0	0	0	0	0	0	1
TMTC3	0	1	0	0	0	0	0	0	0	0	0	0	0	1
TMUB1	1	0	0	0	0	0	0	0	0	0	0	0	0	1
TNFRSF10B	0	1	0	0	0	0	0	0	0	0	0	0	0	1
TONSL	0	0	0	0	0	0	0	0	0	0	0	0	1	1
TP53	0	0	0	0	0	0	0	0	0	0	0	0	1	1
TPM2	0	0	0	0	0	1	0	0	0	0	0	0	0	1
TPX2	0	0	0	0	0	0	0	0	0	0	0	0	1	1
TRMT1	0	0	0	0	0	0	0	0	0	0	0	1	0	1
TRMT10C	0	0	0	0	0	1	0	0	0	0	0	0	0	1
TRPC4AP	0	1	0	0	0	0	0	0	0	0	0	0	0	1
TRPV2	1	0	0	0	0	0	0	0	0	0	0	0	0	1
TSC2	0	1	0	0	0	0	0	0	0	0	0	0	0	1
TSEN15	1	0	0	0	0	0	0	0	0	0	0	0	0	1
TSEN34	0	0	0	0	0	0	0	0	0	0	0	0	1	1
TTC9C	1	0	0	0	0	0	0	0	0	0	0	0	0	1
TUBA1B	0	0	0	0	0	0	0	1	0	0	0	0	0	1
TUBGCP5	0	1	0	0	0	0	0	0	0	0	0	0	0	1
TXLNA	0	0	0	0	0	1	0	0	0	0	0	0	0	1
TXN	0	0	0	0	0	0	1	0	0	0	0	0	0	1
TXNDC12	1	0	0	0	0	0	0	0	0	0	0	0	0	1
UBA52	0	0	0	0	0	0	0	1	0	0	0	0	0	1
UBE4A	0	1	0	0	0	0	0	0	0	0	0	0	0	1
UBL7	0	1	0	0	0	0	0	0	0	0	0	0	0	1
UBR4	0	0	0	0	1	0	0	0	0	0	0	0	0	1
UBTF	0	0	0	0	0	0	0	0	0	0	0	0	1	1
UBXN1	0	0	0	0	0	0	0	0	0	0	0	0	1	1
UGDH	0	0	0	0	0	0	1	0	0	0	0	0	0	1
UNK	0	1	0	0	0	0	0	0	0	0	0	0	0	1
USP13	0	0	0	0	0	0	0	0	0	0	0	0	1	1
USP40	0	0	1	0	0	0	0	0	0	0	0	0	0	1
VAMP7	0	1	0	0	0	0	0	0	0	0	0	0	0	1
VANGL1	0	0	0	1	0	0	0	0	0	0	0	0	0	1
WAC	1	0	0	0	0	0	0	0	0	0	0	0	0	1
WAPL	0	0	1	0	0	0	0	0	0	0	0	0	0	1
WASF1	0	1	0	0	0	0	0	0	0	0	0	0	0	1
WASHC3	0	1	0	0	0	0	0	0	0	0	0	0	0	1
WDR1	0	0	0	0	0	0	1	0	0	0	0	0	0	1
WDR35	0	0	0	1	0	0	0	0	0	0	0	0	0	1
WDR41	0	1	0	0	0	0	0	0	0	0	0	0	0	1
WDR54	1	0	0	0	0	0	0	0	0	0	0	0	0	1
WDR81	0	0	0	1	0	0	0	0	0	0	0	0	0	1
WDR82	0	0	0	0	0	0	0	0	0	0	0	1	0	1
WFS1	0	1	0	0	0	0	0	0	0	0	0	0	0	1
WRNIP1	0	0	0	0	0	0	0	0	0	0	0	0	1	1
XPO4	0	0	0	1	0	0	0	0	0	0	0	0	0	1
XPO6	0	1	0	0	0	0	0	0	0	0	0	0	0	1
XRCC1	0	0	0	0	0	0	0	0	0	0	0	0	1	1
XRN2	0	0	0	0	0	1	0	0	0	0	0	0	0	1
YTHDF3	0	0	1	0	0	0	0	0	0	0	0	0	0	1
YWHAB	0	0	1	0	0	0	0	0	0	0	0	0	0	1
YWHAG	0	0	0	0	0	1	0	0	0	0	0	0	0	1
YWHAQ	0	0	0	0	0	0	1	0	0	0	0	0	0	1
YWHAZ	0	0	0	0	0	0	1	0	0	0	0	0	0	1
ZBTB40	0	0	0	0	0	1	0	0	0	0	0	0	0	1
ZBTB7A	0	1	0	0	0	0	0	0	0	0	0	0	0	1
ZC3H11A	0	0	0	0	0	0	0	0	0	0	0	1	0	1
ZC3H4	0	0	0	0	0	0	1	0	0	0	0	0	0	1
ZC3HAV1	0	0	0	0	0	0	1	0	0	0	0	0	0	1
ZC3HAV1L	0	0	0	0	0	0	0	0	0	0	0	1	0	1
ZFHX3	0	0	0	0	0	0	0	0	0	0	0	0	1	1
ZFR	0	0	1	0	0	0	0	0	0	0	0	0	0	1
ZGPAT	0	0	0	0	0	0	0	0	0	0	0	1	0	1
ZNF24	0	0	0	0	0	0	0	0	0	0	0	1	0	1
ZNF281	1	0	0	0	0	0	0	0	0	0	0	0	0	1
ZNF609	0	0	0	0	0	0	0	0	0	0	0	1	0	1
ZNF622	1	0	0	0	0	0	0	0	0	0	0	0	0	1
ZNRD2	0	0	1	0	0	0	0	0	0	0	0	0	0	1
